# Supplementary material for: Crystal structure of [2-({2-[(2-azanidyl­benzyl­idene)amino]­benzyl­idene}amino)-4-chloro­phenol­ato]nickel(II)
Source: Acta Crystallogr E Crystallogr Commun. 2017 Mar 31;73(Pt 4):637–9. doi: 10.1107/S2056989017004613 (PMC5382639; doi:10.1107/S2056989017004613)
Supplement: Supplementary file 1 [file e-73-00637-sup1.cif]

##############################################################################
#                                                                            #
# This CIF contains the data in a paper accepted for publication in          #
# Acta Crystallographica Section E. It conforms to the requirements of       #
# Notes for Authors for Acta Crystallographica Section E, and has been       #
# peer reviewed under the auspices of the IUCr Commission on Journals.       #
#                                                                            #
# Full details of the Crystallographic Information File format               #
# are given in the paper "The Crystallographic Information File (CIF):       #
# a New Standard Archive File for Crystallography" by S. R. Hall, F. H.      #
# Allen and I. D. Brown [Acta Cryst. (1991), A47, 655-685].                  #
#                                                                            #
# The current version of the core CIF dictionary is obtainable from          #
# ftp://ftp.iucr.org/pub/cif_core.dic.                                       #
#                                                                            #
# Software is freely available for graphical display of the structure(s)     #
# in this CIF. For information consult the CIF software page                 #
# http://www.iucr.org/resources/cif/software.                                #
#                                                                            #
# This file may be used for bona fide research purposes within the           #
# scientific community so long as proper attribution is given to the journal # 
# article from which it was obtained.                                        #
#                                                                            #
##############################################################################
data_global
_audit_creation_method     'by CrystalStructure 4.1'
_journal_date_recd_electronic     2017-02-02
_journal_date_accepted     2017-03-23
_journal_name_full     'Acta Crystallographica, Section E'
_journal_year     2017
_journal_volume     73
_journal_issue      4
_journal_page_first     637
_journal_page_last     639
_journal_paper_category     GM
_journal_paper_doi     10.1107/S2056989017004613
_journal_coeditor_code     IS5472
_publ_contact_author_name     'Masaaki nakamura'
_publ_contact_author_address
;
Department of Chemistry
Graduate School of Science and Technology
Kumamoto University
2-39-1 Kurokami
Kumamoto 860-8555
Japan
;
_publ_contact_author_email     nakamura@sci.kumamoto-u.ac.jp
_publ_contact_author_fax     '+81-96-342-3373'
_publ_contact_author_phone     '+81-96-342-3373'
_publ_section_title
;\
Crystal structure of
[2-({2-[(2-azanidylbenzylidene)amino]benzylidene}amino)-4-chlorophenolato]\
nickel(II)
;
loop_
    _publ_author_name
    _publ_author_address
    'Fumiya Kobayashi'
;Department of Chemistry, Graduate School of Science and Technology
 Kumamoto University
 2-39-1 Kurokami
 Kumamoto 860-8555
 Japan
;
    'Atsushi Koga'
;Department of Chemistry, Graduate School of Science and Technology
 Kumamoto University
 2-39-1 Kurokami
 Kumamoto 860-8555
 Japan
;
    'Ryo Ohtani'
;Department of Chemistry, Graduate School of Science and Technology
 Kumamoto University
 2-39-1 Kurokami
 Kumamoto 860-8555
 Japan
;
    'Shinya Hayami'
;Department of Chemistry, Graduate School of Science and Technology
 Kumamoto University
 2-39-1 Kurokami
 Kumamoto 860-8555
 Japan
;
    'Masaaki Nakamura'
;Department of Chemistry, Graduate School of Science and Technology
 Kumamoto University
 2-39-1 Kurokami
 Kumamoto 860-8555
 Japan
;
_publ_section_synopsis
;
The metal atom of the title compound is four coordinated. The asymmetrically
appended Cl atom and a widely spread \p-conjugated system of the complex
molecule construct the supramolecular structures of a hydrogen-bonded chain
and a \p--\p interacted column.
;
data_I
_chemical_name_systematic
;\
[2-({2-[(2-Azanidylbenzylidene)amino]benzylidene}amino)-4-\
chlorophenolato]nickel(II)
;
_chemical_formula_moiety     'C20 H14 Cl N3 Ni O'
_chemical_formula_sum     'C20 H14 Cl N3 Ni O'
_chemical_formula_iupac     '[Ni (C20 H14 Cl N3 O)]'
_chemical_formula_weight     406.50
_chemical_melting_point     ?
_space_group_crystal_system     monoclinic
_space_group_name_H-M_alt     'P 21/c'
_space_group_name_Hall     '-P 2ybc'
loop_
    _symmetry_equiv_pos_site_id
    _space_group_symop_operation_xyz
    1 '+X,+Y,+Z'
    2 '-X,1/2+Y,1/2-Z'
    3 '-X,-Y,-Z'
    4 '+X,1/2-Y,1/2+Z'
_cell_length_a     7.5510(4)
_cell_length_b     17.8689(9)
_cell_length_c     12.6834(6)
_cell_angle_alpha     90.0000
_cell_angle_beta     109.9504(14)
_cell_angle_gamma     90.0000
_cell_volume     1608.64(14)
_cell_formula_units_Z     4
_cell_measurement_reflns_used     13442
_cell_measurement_theta_min     3.02
_cell_measurement_theta_max     27.38
_cell_measurement_temperature     100
_exptl_crystal_description     block
_exptl_crystal_colour     purple
_exptl_crystal_size_max     0.460
_exptl_crystal_size_mid     0.270
_exptl_crystal_size_min     0.245
_exptl_crystal_density_diffrn     1.678
_exptl_crystal_density_meas     ?
_exptl_crystal_density_method     'not measured'
_exptl_crystal_F_000     832.00
_exptl_absorpt_coefficient_mu     1.387
_exptl_absorpt_correction_type     multi-scan
_exptl_absorpt_process_details
;
(ABSCOR; Higashi, 1995)
;
_exptl_absorpt_correction_T_min     0.476
_exptl_absorpt_correction_T_max     0.712
_diffrn_ambient_temperature     100
_diffrn_radiation_type     'Mo K\a'
_diffrn_radiation_wavelength     0.71075
_diffrn_measurement_device_type     'Rigaku R-AXIS RAPID'
_diffrn_measurement_method     \w
_diffrn_detector_area_resol_mean     10.000
_diffrn_reflns_number     15243
_diffrn_reflns_av_R_equivalents     0.0387
_diffrn_reflns_theta_min     3.018
_diffrn_reflns_theta_max     27.376
_diffrn_reflns_theta_full     25.242
_diffrn_measured_fraction_theta_max     0.997
_diffrn_measured_fraction_theta_full     0.999
_diffrn_reflns_limit_h_min     -9
_diffrn_reflns_limit_h_max     8
_diffrn_reflns_limit_k_min     -23
_diffrn_reflns_limit_k_max     23
_diffrn_reflns_limit_l_min     -16
_diffrn_reflns_limit_l_max     16
_diffrn_standards_number     0
_diffrn_standards_interval_count     .
_diffrn_standards_decay_%     ?
_refine_special_details
;
    Refinement was performed using all reflections. The weighted
    R-factor (wR) and goodness of fit (S) are based on F^2^.
    R-factor (gt) are based on F. The threshold expression of
    F^2^ > 2.0 sigma(F^2^) is used only for calculating R-factor (gt).
;
_reflns_number_total     3638
_reflns_number_gt     3177
_reflns_threshold_expression     F^2^>2.0\s(F^2^)
_refine_ls_structure_factor_coef     Fsqd
_refine_ls_R_factor_all     0.0480
_refine_ls_R_factor_gt     0.0417
_refine_ls_wR_factor_gt     0.1003
_refine_ls_wR_factor_ref     0.1031
_refine_ls_goodness_of_fit_ref     1.040
_refine_ls_number_reflns     3638
_refine_ls_number_parameters     238
_refine_ls_number_restraints     1
_refine_ls_hydrogen_treatment     mixed
_refine_ls_weighting_scheme     calc
_refine_ls_weighting_details
            'w = 1/[\s^2^(Fo^2^)+(0.0527P)^2^+1.9480P] where P=(Fo^2^+2Fc^2^)/3'
_atom_sites_solution_hydrogens     geom
_atom_sites_solution_primary     direct
_atom_sites_solution_secondary     difmap
_refine_ls_shift/su_max     0.001
_refine_diff_density_max     1.35
_refine_diff_density_min     -0.37
_refine_ls_extinction_method     none
_refine_ls_extinction_coef     ?
loop_
    _atom_type_symbol
    _atom_type_description
    _atom_type_scat_dispersion_real
    _atom_type_scat_dispersion_imag
    _atom_type_scat_source
    'C' 'C' 0.0033 0.0016
;
International Tables for Crystallography
(Vol. C, Tables 4.2.6.8 and 6.1.1.4)
;
    'H' 'H' 0.0000 0.0000
;
International Tables for Crystallography
(Vol. C, Table 6.1.1.4)
;
    'N' 'N' 0.0061 0.0033
;
International Tables for Crystallography
(Vol. C, Tables 4.2.6.8 and 6.1.1.4)
;
    'O' 'O' 0.0106 0.0060
;
International Tables for Crystallography
(Vol. C, Tables 4.2.6.8 and 6.1.1.4)
;
    'Ni' 'Ni' 0.3393 1.1124
;
International Tables for Crystallography
(Vol. C, Tables 4.2.6.8 and 6.1.1.4)
;
    'Cl' 'Cl' 0.1484 0.1585
;
International Tables for Crystallography
(Vol. C, Tables 4.2.6.8 and 6.1.1.4)
;
_computing_data_collection
;
RAPID-AUTO (Rigaku, 1995)
;
_computing_cell_refinement
;
RAPID-AUTO (Rigaku, 1995)
;
_computing_data_reduction
;
RAPID-AUTO (Rigaku, 1995)
;
_computing_structure_solution
;
SHELXS2013 (Sheldrick, 2008)
;
_computing_structure_refinement
;
SHELXL2016 (Sheldrick, 2015)
;
_computing_molecular_graphics
;
CrystalStructure (Rigaku, 2014)
;
_computing_publication_material
;
CrystalStructure (Rigaku, 2014)
;
loop_
    _atom_site_type_symbol
    _atom_site_label
    _atom_site_fract_x
    _atom_site_fract_y
    _atom_site_fract_z
    _atom_site_U_iso_or_equiv
    _atom_site_adp_type
    _atom_site_calc_flag
    _atom_site_refinement_flags
    _atom_site_occupancy
    _atom_site_disorder_assembly
    _atom_site_disorder_group
    Ni Ni1 0.29838(4) 0.53846(2) 0.46051(3) 0.01597(11) Uani d . 1 . .
    Cl Cl1 0.22371(10) 0.39200(4) 0.93185(6) 0.03146(17) Uani d . 1 . .
    O O1 0.3645(3) 0.58686(10) 0.59854(15) 0.0230(4) Uani d . 1 . .
    N N1 0.2079(3) 0.46083(11) 0.52811(18) 0.0195(4) Uani d . 1 . .
    N N2 0.2225(3) 0.49436(12) 0.31594(18) 0.0193(4) Uani d . 1 . .
    N N3 0.3976(3) 0.62220(12) 0.41867(19) 0.0221(4) Uani d . 1 . .
    C C1 0.3301(4) 0.54570(14) 0.6762(2) 0.0205(5) Uani d . 1 . .
    C C2 0.3738(4) 0.56917(15) 0.7885(2) 0.0229(5) Uani d . 1 . .
    C C3 0.3380(4) 0.52243(15) 0.8656(2) 0.0237(5) Uani d . 1 . .
    C C4 0.2594(4) 0.45198(15) 0.8321(2) 0.0236(5) Uani d . 1 . .
    C C5 0.2109(4) 0.42792(15) 0.7223(2) 0.0224(5) Uani d . 1 . .
    C C6 0.2447(4) 0.47561(15) 0.6445(2) 0.0207(5) Uani d . 1 . .
    C C7 0.1169(4) 0.40146(14) 0.4813(2) 0.0210(5) Uani d . 1 . .
    C C8 0.0936(3) 0.37840(14) 0.3689(2) 0.0197(5) Uani d . 1 . .
    C C9 0.0092(4) 0.30739(15) 0.3366(2) 0.0235(5) Uani d . 1 . .
    C C10 -0.0089(4) 0.27609(15) 0.2338(2) 0.0259(6) Uani d . 1 . .
    C C11 0.0649(4) 0.31435(15) 0.1634(2) 0.0251(5) Uani d . 1 . .
    C C12 0.1469(4) 0.38395(15) 0.1918(2) 0.0230(5) Uani d . 1 . .
    C C13 0.1542(3) 0.41975(13) 0.2923(2) 0.0187(5) Uani d . 1 . .
    C C14 0.2147(4) 0.53457(14) 0.2259(2) 0.0199(5) Uani d . 1 . .
    C C15 0.2954(4) 0.60452(14) 0.2207(2) 0.0214(5) Uani d . 1 . .
    C C16 0.2781(4) 0.63380(15) 0.1133(2) 0.0247(5) Uani d . 1 . .
    C C17 0.3660(4) 0.69883(15) 0.1023(2) 0.0262(5) Uani d . 1 . .
    C C18 0.4758(4) 0.73809(15) 0.2007(2) 0.0267(6) Uani d . 1 . .
    C C19 0.4922(4) 0.71300(14) 0.3054(2) 0.0253(6) Uani d . 1 . .
    C C20 0.3979(3) 0.64586(14) 0.3194(2) 0.0210(5) Uani d . 1 . .
    H H1 0.452(4) 0.6459(17) 0.478(2) 0.0315 Uiso d . 1 . .
    H H2 0.42785 0.61711 0.81103 0.0275 Uiso calc R 1 . .
    H H3 0.36681 0.5382 0.94116 0.0285 Uiso calc R 1 . .
    H H5 0.15584 0.38005 0.70055 0.0268 Uiso calc R 1 . .
    H H7 0.06228 0.37131 0.52382 0.0253 Uiso calc R 1 . .
    H H9 -0.03614 0.28057 0.38682 0.0282 Uiso calc R 1 . .
    H H10 -0.07053 0.22937 0.21193 0.0310 Uiso calc R 1 . .
    H H11 0.05913 0.2923 0.09418 0.0301 Uiso calc R 1 . .
    H H12 0.19936 0.40819 0.14264 0.0276 Uiso calc R 1 . .
    H H14 0.14485 0.51283 0.15561 0.0239 Uiso calc R 1 . .
    H H16 0.2041 0.60767 0.04782 0.0296 Uiso calc R 1 . .
    H H17 0.35399 0.71755 0.03007 0.0314 Uiso calc R 1 . .
    H H18 0.53905 0.7827 0.19338 0.0321 Uiso calc R 1 . .
    H H19 0.56662 0.74021 0.36959 0.0304 Uiso calc R 1 . .
loop_
    _atom_site_aniso_label
    _atom_site_aniso_U_11
    _atom_site_aniso_U_22
    _atom_site_aniso_U_33
    _atom_site_aniso_U_12
    _atom_site_aniso_U_13
    _atom_site_aniso_U_23
    Ni1 0.01684(17) 0.01610(17) 0.01561(17) 0.00035(11) 0.00636(13) 0.00011(12)
    Cl1 0.0320(4) 0.0439(4) 0.0214(3) -0.0047(3) 0.0130(3) 0.0036(3)
    O1 0.0285(10) 0.0222(9) 0.0181(9) 0.0016(8) 0.0076(8) -0.0014(7)
    N1 0.0167(10) 0.0209(11) 0.0216(11) 0.0035(8) 0.0072(9) 0.0015(8)
    N2 0.0177(10) 0.0202(10) 0.0215(10) 0.0012(8) 0.0088(9) 0.0001(8)
    N3 0.0210(11) 0.0203(11) 0.0238(11) 0.0001(9) 0.0062(9) -0.0002(9)
    C1 0.0183(12) 0.0243(13) 0.0183(12) 0.0059(10) 0.0054(10) 0.0001(10)
    C2 0.0230(12) 0.0228(12) 0.0200(12) 0.0049(10) 0.0036(10) -0.0025(10)
    C3 0.0204(12) 0.0315(14) 0.0190(12) 0.0063(11) 0.0064(10) -0.0022(11)
    C4 0.0198(12) 0.0304(14) 0.0222(13) 0.0036(10) 0.0092(10) 0.0040(11)
    C5 0.0180(12) 0.0254(13) 0.0241(13) 0.0006(10) 0.0078(10) -0.0024(11)
    C6 0.0171(11) 0.0261(13) 0.0196(12) 0.0047(10) 0.0070(10) -0.0001(10)
    C7 0.0188(12) 0.0246(13) 0.0211(12) 0.0017(10) 0.0085(10) 0.0024(10)
    C8 0.0160(11) 0.0228(12) 0.0197(12) 0.0032(9) 0.0055(10) 0.0023(10)
    C9 0.0195(12) 0.0238(13) 0.0276(13) -0.0001(10) 0.0085(11) 0.0055(11)
    C10 0.0218(13) 0.0217(12) 0.0310(14) -0.0024(10) 0.0049(11) -0.0047(11)
    C11 0.0241(13) 0.0267(13) 0.0221(13) 0.0019(11) 0.0048(11) -0.0039(11)
    C12 0.0252(13) 0.0232(13) 0.0206(12) 0.0038(10) 0.0077(11) 0.0003(10)
    C13 0.0167(11) 0.0183(12) 0.0209(12) 0.0025(9) 0.0062(10) 0.0012(10)
    C14 0.0189(12) 0.0216(12) 0.0203(12) 0.0019(10) 0.0080(10) -0.0009(10)
    C15 0.0207(12) 0.0182(12) 0.0279(13) 0.0029(10) 0.0115(11) 0.0015(10)
    C16 0.0242(13) 0.0246(13) 0.0274(14) 0.0022(11) 0.0116(11) -0.0010(11)
    C17 0.0302(14) 0.0236(13) 0.0291(14) 0.0032(11) 0.0158(12) 0.0052(11)
    C18 0.0273(13) 0.0204(12) 0.0364(15) 0.0002(11) 0.0160(12) 0.0038(11)
    C19 0.0216(12) 0.0211(13) 0.0330(15) -0.0002(10) 0.0087(11) 0.0007(11)
    C20 0.0165(11) 0.0193(12) 0.0285(13) 0.0055(9) 0.0094(10) 0.0044(10)
_geom_special_details
;
 All esds (except the esd in the dihedral angle between two l.s. planes)
 are estimated using the full covariance matrix.  The cell esds are taken
 into account individually in the estimation of esds in distances, angles
 and torsion angles; correlations between esds in cell parameters are only
 used when they are defined by crystal symmetry.  An approximate (isotropic)
 treatment of cell esds is used for estimating esds involving l.s. planes.
;
loop_
    _geom_bond_atom_site_label_1
    _geom_bond_atom_site_label_2
    _geom_bond_site_symmetry_2
    _geom_bond_distance
    _geom_bond_publ_flag
    Ni1 N3 . 1.831(2) ?
    Ni1 O1 . 1.8617(18) ?
    Ni1 N1 . 1.878(2) ?
    Ni1 N2 . 1.896(2) ?
    Cl1 C4 . 1.748(3) ?
    O1 C1 . 1.324(3) ?
    N1 C7 . 1.293(3) ?
    N1 C6 . 1.430(3) ?
    N2 C14 . 1.333(3) ?
    N2 C13 . 1.424(3) ?
    N3 C20 . 1.329(3) ?
    N3 H1 . 0.836(18) ?
    C1 C6 . 1.403(4) ?
    C1 C2 . 1.412(3) ?
    C2 C3 . 1.381(4) ?
    C2 H2 . 0.9500 ?
    C3 C4 . 1.395(4) ?
    C3 H3 . 0.9500 ?
    C4 C5 . 1.382(4) ?
    C5 C6 . 1.392(4) ?
    C5 H5 . 0.9500 ?
    C7 C8 . 1.436(3) ?
    C7 H7 . 0.9500 ?
    C8 C13 . 1.416(3) ?
    C8 C9 . 1.416(4) ?
    C9 C10 . 1.382(4) ?
    C9 H9 . 0.9500 ?
    C10 C11 . 1.383(4) ?
    C10 H10 . 0.9500 ?
    C11 C12 . 1.381(4) ?
    C11 H11 . 0.9500 ?
    C12 C13 . 1.410(3) ?
    C12 H12 . 0.9500 ?
    C14 C15 . 1.402(3) ?
    C14 H14 . 0.9500 ?
    C15 C16 . 1.424(4) ?
    C15 C20 . 1.432(4) ?
    C16 C17 . 1.369(4) ?
    C16 H16 . 0.9500 ?
    C17 C18 . 1.425(4) ?
    C17 H17 . 0.9500 ?
    C18 C19 . 1.367(4) ?
    C18 H18 . 0.9500 ?
    C19 C20 . 1.436(4) ?
    C19 H19 . 0.9500 ?
loop_
    _geom_angle_atom_site_label_1
    _geom_angle_atom_site_label_2
    _geom_angle_atom_site_label_3
    _geom_angle_site_symmetry_1
    _geom_angle_site_symmetry_3
    _geom_angle
    _geom_angle_publ_flag
    N3 Ni1 O1 . . 83.57(9) ?
    N3 Ni1 N1 . . 169.92(10) ?
    O1 Ni1 N1 . . 86.35(9) ?
    N3 Ni1 N2 . . 94.46(10) ?
    O1 Ni1 N2 . . 176.53(9) ?
    N1 Ni1 N2 . . 95.61(9) ?
    C1 O1 Ni1 . . 112.57(16) ?
    C7 N1 C6 . . 120.7(2) ?
    C7 N1 Ni1 . . 128.02(18) ?
    C6 N1 Ni1 . . 111.23(16) ?
    C14 N2 C13 . . 114.6(2) ?
    C14 N2 Ni1 . . 121.00(18) ?
    C13 N2 Ni1 . . 124.14(16) ?
    C20 N3 Ni1 . . 131.89(19) ?
    C20 N3 H1 . . 122(2) ?
    Ni1 N3 H1 . . 106(2) ?
    O1 C1 C6 . . 118.0(2) ?
    O1 C1 C2 . . 123.2(2) ?
    C6 C1 C2 . . 118.7(2) ?
    C3 C2 C1 . . 120.0(3) ?
    C3 C2 H2 . . 120.0 ?
    C1 C2 H2 . . 120.0 ?
    C2 C3 C4 . . 119.7(2) ?
    C2 C3 H3 . . 120.1 ?
    C4 C3 H3 . . 120.1 ?
    C5 C4 C3 . . 121.8(2) ?
    C5 C4 Cl1 . . 119.0(2) ?
    C3 C4 Cl1 . . 119.2(2) ?
    C4 C5 C6 . . 118.3(2) ?
    C4 C5 H5 . . 120.8 ?
    C6 C5 H5 . . 120.8 ?
    C5 C6 C1 . . 121.4(2) ?
    C5 C6 N1 . . 126.9(2) ?
    C1 C6 N1 . . 111.7(2) ?
    N1 C7 C8 . . 123.8(2) ?
    N1 C7 H7 . . 118.1 ?
    C8 C7 H7 . . 118.1 ?
    C13 C8 C9 . . 119.2(2) ?
    C13 C8 C7 . . 125.0(2) ?
    C9 C8 C7 . . 115.8(2) ?
    C10 C9 C8 . . 121.7(2) ?
    C10 C9 H9 . . 119.1 ?
    C8 C9 H9 . . 119.1 ?
    C9 C10 C11 . . 118.5(2) ?
    C9 C10 H10 . . 120.8 ?
    C11 C10 H10 . . 120.8 ?
    C12 C11 C10 . . 121.4(3) ?
    C12 C11 H11 . . 119.3 ?
    C10 C11 H11 . . 119.3 ?
    C11 C12 C13 . . 121.3(2) ?
    C11 C12 H12 . . 119.3 ?
    C13 C12 H12 . . 119.3 ?
    C12 C13 C8 . . 117.5(2) ?
    C12 C13 N2 . . 121.0(2) ?
    C8 C13 N2 . . 121.5(2) ?
    N2 C14 C15 . . 128.9(2) ?
    N2 C14 H14 . . 115.6 ?
    C15 C14 H14 . . 115.6 ?
    C14 C15 C16 . . 118.3(2) ?
    C14 C15 C20 . . 122.2(2) ?
    C16 C15 C20 . . 119.5(2) ?
    C17 C16 C15 . . 121.3(3) ?
    C17 C16 H16 . . 119.3 ?
    C15 C16 H16 . . 119.3 ?
    C16 C17 C18 . . 119.1(3) ?
    C16 C17 H17 . . 120.5 ?
    C18 C17 H17 . . 120.5 ?
    C19 C18 C17 . . 121.5(2) ?
    C19 C18 H18 . . 119.3 ?
    C17 C18 H18 . . 119.3 ?
    C18 C19 C20 . . 120.6(3) ?
    C18 C19 H19 . . 119.7 ?
    C20 C19 H19 . . 119.7 ?
    N3 C20 C15 . . 119.2(2) ?
    N3 C20 C19 . . 122.9(2) ?
    C15 C20 C19 . . 117.8(2) ?
loop_
    _geom_torsion_atom_site_label_1
    _geom_torsion_atom_site_label_2
    _geom_torsion_atom_site_label_3
    _geom_torsion_atom_site_label_4
    _geom_torsion_site_symmetry_1
    _geom_torsion_site_symmetry_2
    _geom_torsion_site_symmetry_3
    _geom_torsion_site_symmetry_4
    _geom_torsion
    _geom_torsion_publ_flag
    N3 Ni1 O1 C1 . . . . -176.59(18) ?
    N1 Ni1 O1 C1 . . . . 3.42(17) ?
    N3 Ni1 N1 C7 . . . . 173.9(5) ?
    O1 Ni1 N1 C7 . . . . 174.0(2) ?
    N2 Ni1 N1 C7 . . . . -3.1(2) ?
    N3 Ni1 N1 C6 . . . . -3.6(6) ?
    O1 Ni1 N1 C6 . . . . -3.50(16) ?
    N2 Ni1 N1 C6 . . . . 179.37(16) ?
    N3 Ni1 N2 C14 . . . . -15.0(2) ?
    N1 Ni1 N2 C14 . . . . 164.51(19) ?
    N3 Ni1 N2 C13 . . . . 170.91(19) ?
    N1 Ni1 N2 C13 . . . . -9.6(2) ?
    O1 Ni1 N3 C20 . . . . -171.4(2) ?
    N1 Ni1 N3 C20 . . . . -171.3(4) ?
    N2 Ni1 N3 C20 . . . . 5.7(2) ?
    Ni1 O1 C1 C6 . . . . -2.6(3) ?
    Ni1 O1 C1 C2 . . . . 177.86(19) ?
    O1 C1 C2 C3 . . . . -178.4(2) ?
    C6 C1 C2 C3 . . . . 2.1(4) ?
    C1 C2 C3 C4 . . . . 0.3(4) ?
    C2 C3 C4 C5 . . . . -1.8(4) ?
    C2 C3 C4 Cl1 . . . . 177.5(2) ?
    C3 C4 C5 C6 . . . . 0.9(4) ?
    Cl1 C4 C5 C6 . . . . -178.37(19) ?
    C4 C5 C6 C1 . . . . 1.5(4) ?
    C4 C5 C6 N1 . . . . 178.9(2) ?
    O1 C1 C6 C5 . . . . 177.4(2) ?
    C2 C1 C6 C5 . . . . -3.0(4) ?
    O1 C1 C6 N1 . . . . -0.2(3) ?
    C2 C1 C6 N1 . . . . 179.3(2) ?
    C7 N1 C6 C5 . . . . 7.7(4) ?
    Ni1 N1 C6 C5 . . . . -174.6(2) ?
    C7 N1 C6 C1 . . . . -174.8(2) ?
    Ni1 N1 C6 C1 . . . . 2.9(3) ?
    C6 N1 C7 C8 . . . . -172.5(2) ?
    Ni1 N1 C7 C8 . . . . 10.2(4) ?
    N1 C7 C8 C13 . . . . -4.8(4) ?
    N1 C7 C8 C9 . . . . 172.8(2) ?
    C13 C8 C9 C10 . . . . 2.6(4) ?
    C7 C8 C9 C10 . . . . -175.2(2) ?
    C8 C9 C10 C11 . . . . 2.7(4) ?
    C9 C10 C11 C12 . . . . -3.2(4) ?
    C10 C11 C12 C13 . . . . -1.7(4) ?
    C11 C12 C13 C8 . . . . 6.9(4) ?
    C11 C12 C13 N2 . . . . -173.9(2) ?
    C9 C8 C13 C12 . . . . -7.2(3) ?
    C7 C8 C13 C12 . . . . 170.3(2) ?
    C9 C8 C13 N2 . . . . 173.6(2) ?
    C7 C8 C13 N2 . . . . -8.9(4) ?
    C14 N2 C13 C12 . . . . 22.3(3) ?
    Ni1 N2 C13 C12 . . . . -163.25(19) ?
    C14 N2 C13 C8 . . . . -158.5(2) ?
    Ni1 N2 C13 C8 . . . . 15.9(3) ?
    C13 N2 C14 C15 . . . . -169.2(2) ?
    Ni1 N2 C14 C15 . . . . 16.1(4) ?
    N2 C14 C15 C16 . . . . 175.5(2) ?
    N2 C14 C15 C20 . . . . -2.7(4) ?
    C14 C15 C16 C17 . . . . -174.8(2) ?
    C20 C15 C16 C17 . . . . 3.5(4) ?
    C15 C16 C17 C18 . . . . -0.4(4) ?
    C16 C17 C18 C19 . . . . -1.3(4) ?
    C17 C18 C19 C20 . . . . -0.2(4) ?
    Ni1 N3 C20 C15 . . . . 4.8(4) ?
    Ni1 N3 C20 C19 . . . . -177.35(19) ?
    C14 C15 C20 N3 . . . . -8.6(4) ?
    C16 C15 C20 N3 . . . . 173.2(2) ?
    C14 C15 C20 C19 . . . . 173.4(2) ?
    C16 C15 C20 C19 . . . . -4.8(3) ?
    C18 C19 C20 N3 . . . . -174.7(2) ?
    C18 C19 C20 C15 . . . . 3.2(4) ?
loop_
    _geom_hbond_atom_site_label_D
    _geom_hbond_atom_site_label_H
    _geom_hbond_atom_site_label_A
    _geom_hbond_site_symmetry_D
    _geom_hbond_site_symmetry_H
    _geom_hbond_site_symmetry_A
    _geom_hbond_distance_DH
    _geom_hbond_distance_HA
    _geom_hbond_distance_DA
    _geom_hbond_angle_DHA
    _geom_hbond_publ_flag
    C12 H12 Cl1 . . 1_554 0.95 2.76 3.540(3) 140 yes
    C10 H10 C20 . . 2_545 0.95 2.80 3.626(4) 146 yes
