# Supplementary material for: Crystal structure of [2-({2-[(2-azanidyl­benzyl­idene)amino]­benzyl­idene}amino)-4-chloro­phenol­ato]nickel(II)
Source: Acta Crystallogr E Crystallogr Commun. 2017 Mar 31;73(Pt 4):637–9. doi: 10.1107/S2056989017004613 (PMC5382639; doi:10.1107/S2056989017004613)
Supplement: Supplementary file 2 [file e-73-00637-Isup2.hkl]

#
# h,k,l, Fc-squared, Fo-squared, sigma(Fo-squared), status flag
#
data_I
_shelx_title ' Ni'
_shelx_refln_list_code          4
_shelx_F_calc_maximum      264.48
_exptl_crystal_F_000       832.00
_reflns_d_resolution_high  0.7728

loop_
 _space_group_symop_operation_xyz
 'x, y, z'
 '-x, y+1/2, -z+1/2'
 '-x, -y, -z'
 'x, -y-1/2, z-1/2'

_cell_length_a     7.5510
_cell_length_b    17.8689
_cell_length_c    12.6834
_cell_angle_alpha  90.000
_cell_angle_beta  109.950
_cell_angle_gamma  90.000

_shelx_F_squared_multiplier     1.000

loop_
 _refln_index_h
 _refln_index_k
 _refln_index_l
 _refln_F_squared_calc
 _refln_F_squared_meas
 _refln_F_squared_sigma
 _refln_observed_status
   2   0   0      36088.68      40471.05      1381.02 o
   3   0   0       4314.98       4657.90       125.77 o
   4   0   0       2328.13       2236.10        64.74 o
   5   0   0        212.35        186.27        16.18 o
   6   0   0         30.73         47.68         9.80 o
   7   0   0         11.98         15.82         7.16 o
   8   0   0         14.77          7.73         7.26 o
   9   0   0         22.69         29.67        18.46 o
   1   1   0        255.87        502.85        17.45 o
   2   1   0      28746.53      34311.88       568.72 o
   3   1   0        499.62        597.58        80.58 o
   4   1   0        784.42        744.35        23.75 o
   5   1   0        312.77        285.23        13.17 o
   6   1   0        218.68        205.16         8.35 o
   7   1   0         76.39         83.89         8.29 o
   8   1   0        253.80        298.67        15.36 o
   9   1   0          4.04          6.71         7.94 o
   1   2   0        768.45        680.59        10.85 o
   2   2   0      69948.45      79576.32      1355.52 o
   3   2   0       1322.55       1248.79        18.13 o
   4   2   0        205.10        197.96         8.15 o
   5   2   0        862.60        847.95        20.37 o
   6   2   0         22.48         24.92         5.26 o
   7   2   0         75.50        100.71        17.23 o
   8   2   0        609.19        699.93        23.95 o
   9   2   0         64.72         59.01        10.66 o
   1   3   0         10.18         31.60         3.78 o
   2   3   0      35463.55      40167.80       613.88 o
   3   3   0        232.79        175.58         8.30 o
   4   3   0       8732.36       9805.64       131.23 o
   5   3   0        726.23        708.19        15.81 o
   6   3   0        835.57        882.88        25.41 o
   7   3   0        328.40        346.86        10.71 o
   8   3   0       1024.72       1053.21        22.20 o
   9   3   0        554.91        595.74        21.99 o
   0   4   0         45.83         51.86        23.95 o
   1   4   0       1109.79       1160.14        14.65 o
   2   4   0         20.56         46.07         3.76 o
   3   4   0       1759.20       1677.00        29.41 o
   4   4   0       3993.84       4509.08        58.67 o
   5   4   0       1319.88       1178.41        22.95 o
   6   4   0       1127.58       1132.91        25.37 o
   7   4   0         45.26         44.09         8.00 o
   8   4   0        246.99        265.61        12.08 o
   9   4   0         24.79          9.51        11.69 o
   1   5   0       4450.05       4568.17        51.12 o
   2   5   0       2308.51       2543.59        28.59 o
   3   5   0         44.45         25.76         4.51 o
   4   5   0       7736.05       8376.98       135.95 o
   5   5   0        245.55        251.99         9.07 o
   6   5   0       1568.44       1639.90        29.40 o
   7   5   0       1219.27       1228.67        29.15 o
   8   5   0          8.57         12.12         4.55 o
   0   6   0       4757.50       5121.25        82.41 o
   1   6   0         83.26         86.55         4.35 o
   2   6   0          9.30         25.24         3.17 o
   3   6   0        967.15        998.84        14.66 o
   4   6   0        227.99        259.55         9.02 o
   5   6   0         79.29         64.36         6.70 o
   6   6   0        143.20        170.52        11.62 o
   7   6   0         40.38         42.20         7.77 o
   8   6   0        126.65        124.45        12.78 o
   1   7   0      11298.98      11985.84       145.32 o
   2   7   0         37.95         49.55         4.55 o
   3   7   0       2055.44       1741.20        23.48 o
   4   7   0       1866.13       1852.88        30.28 o
   5   7   0        547.12        551.96        14.35 o
   6   7   0       1386.06       1462.32        29.12 o
   7   7   0        263.54        238.16        12.78 o
   8   7   0          6.53          6.89        11.38 o
   0   8   0         88.00         61.50         6.63 o
   1   8   0          0.25          9.24         3.67 o
   2   8   0          2.36          4.52         3.34 o
   3   8   0       2319.39       2287.31        28.18 o
   4   8   0         25.02         23.83         5.01 o
   5   8   0        120.62        105.22         6.73 o
   6   8   0        707.57        665.71        16.72 o
   7   8   0         15.14         22.82         6.55 o
   8   8   0        113.50        118.09        24.45 o
   1   9   0       5193.74       5257.55        73.24 o
   2   9   0        246.56        226.14        10.85 o
   3   9   0        509.59        484.23        10.03 o
   4   9   0       1310.90       1326.05        22.88 o
   5   9   0         34.90         29.84         5.97 o
   6   9   0       1323.08       1375.58        41.18 o
   7   9   0        700.80        587.42        39.73 o
   8   9   0        409.25        445.86        29.61 o
   0  10   0         13.11         17.26         6.60 o
   1  10   0       2053.38       2078.91        38.11 o
   2  10   0       1118.16       1203.90        18.33 o
   3  10   0       1670.46       1620.69        23.95 o
   4  10   0        148.15        169.33         7.37 o
   5  10   0       1476.99       1472.52        26.59 o
   6  10   0         22.37         25.93         4.87 o
   7  10   0        668.82        775.49        36.05 o
   8  10   0        575.47        618.74        40.24 o
   1  11   0         62.95         91.83         5.91 o
   2  11   0       1976.59       1988.08        28.29 o
   3  11   0        147.88        122.81         7.51 o
   4  11   0       1037.66        965.09        16.56 o
   5  11   0        258.54        238.09        10.59 o
   6  11   0        565.99        505.46        42.87 o
   7  11   0        524.92        532.39        48.65 o
   8  11   0        313.13        427.34        39.05 o
   0  12   0      10915.01      11857.16       215.09 o
   1  12   0        258.98        316.03        15.25 o
   2  12   0       2939.75       2766.29        43.29 o
   3  12   0       2299.85       2425.18        34.63 o
   4  12   0        953.01        883.16        17.57 o
   5  12   0       1621.87       1482.92        43.25 o
   6  12   0          5.85          3.01         3.31 o
   7  12   0        430.67        469.23        35.95 o
   1  13   0        458.00        504.77        11.23 o
   2  13   0         19.01         -1.25         4.13 o
   3  13   0          0.14         -1.20         5.40 o
   4  13   0         93.45         84.20         6.94 o
   5  13   0         39.89         30.98         6.22 o
   6  13   0         82.32         91.72        22.55 o
   7  13   0        121.94        126.67        29.91 o
   0  14   0       5936.48       5534.16       109.67 o
   1  14   0         11.02         40.53         9.07 o
   2  14   0       4773.96       4870.04        66.53 o
   3  14   0        655.24        591.69        17.71 o
   4  14   0        710.14        675.76        28.29 o
   5  14   0       1518.56       1621.84        38.67 o
   6  14   0          3.08          7.88        10.69 o
   7  14   0        221.35        233.69        27.92 o
   1  15   0         19.26         22.19        14.35 o
   2  15   0        297.13        275.63        12.48 o
   3  15   0        400.01        428.85        59.62 o
   4  15   0        129.42        124.97        15.43 o
   5  15   0         35.67        138.29        53.80 o
   6  15   0        509.09        574.11        34.10 o
   0  16   0       1310.38       1380.97        39.46 o
   1  16   0        265.12        339.71        36.34 o
   2  16   0       1191.77       1103.44        21.67 o
   3  16   0        327.83        295.93        15.63 o
   4  16   0        260.15        162.56        25.25 o
   5  16   0        510.28        562.31        26.98 o
   6  16   0        191.95        233.34        22.60 o
   1  17   0        463.87        446.63        16.59 o
   2  17   0         71.90         81.28        10.03 o
   3  17   0        227.14        185.58        15.80 o
   4  17   0       1210.81       1108.35        82.52 o
   5  17   0         24.52          8.63        12.34 o
   6  17   0        586.09        628.46        29.35 o
   0  18   0        235.90        240.37        20.38 o
   1  18   0        116.33        124.07        10.43 o
   2  18   0         27.93         22.25         7.11 o
   3  18   0        412.35        347.15        31.23 o
   4  18   0         88.14         94.15        16.73 o
   5  18   0         27.54         16.71        12.20 o
   1  19   0       2253.68       2315.06        41.01 o
   2  19   0        426.38        439.21        22.39 o
   3  19   0        548.02        493.13        43.00 o
   4  19   0        598.00        578.37        33.68 o
   5  19   0          0.05         11.20        18.15 o
   0  20   0          8.78         10.43        10.68 o
   1  20   0         44.62         40.66         9.26 o
   2  20   0        105.99         92.79        13.08 o
   3  20   0         23.02         20.29         6.69 o
   4  20   0         26.34         13.54        14.60 o
   1  21   0       1175.40       1177.54        55.46 o
   2  21   0        200.12        167.99        19.12 o
   3  21   0        646.16        713.87        30.78 o
   0  22   0        214.07        181.29        21.23 o
   1  22   0          1.72          2.44         6.12 o
   2  22   0         65.51         44.73         8.99 o
  -9   1   1         34.78         25.06         8.28 o
  -8   1   1       1741.81       1872.71        29.69 o
  -7   1   1        742.48        772.10        16.89 o
  -6   1   1       1630.11       1739.87        27.61 o
  -5   1   1       3085.25       3071.06        43.36 o
  -4   1   1        106.33         90.49         5.44 o
  -3   1   1       2019.86       1891.81        76.53 o
  -2   1   1       8783.10       9903.12       139.01 o
  -1   1   1       1850.65       2001.90        27.77 o
   1   1   1         97.98         87.79         4.76 o
   2   1   1         71.17         59.44         5.81 o
   3   1   1       4602.44       4675.17        77.94 o
   4   1   1         14.02         18.75         4.89 o
   5   1   1       2201.98       2196.89        45.97 o
   6   1   1        209.95        212.62        10.66 o
   7   1   1       1296.30       1358.69        25.24 o
   8   1   1          3.46          3.17         4.71 o
  -9   2   1        158.15        150.89        14.90 o
  -8   2   1          6.83          9.11         6.09 o
  -7   2   1          1.23         -1.22         5.12 o
  -6   2   1        294.48        301.68         9.28 o
  -5   2   1        299.69        311.33        12.14 o
  -4   2   1       3214.14       3430.21        50.44 o
  -3   2   1       1785.32       1779.61       109.82 o
  -2   2   1      21076.85      22884.51       318.25 o
  -1   2   1         38.38         86.22         3.85 o
   1   2   1      19436.56      20930.45       315.52 o
   2   2   1        191.54        208.00        18.52 o
   3   2   1        558.14        564.31        11.68 o
   4   2   1       1879.84       1915.66        30.64 o
   5   2   1         54.63         63.30         8.89 o
   6   2   1        734.40        739.71        19.46 o
   7   2   1         34.43         31.93         6.73 o
   8   2   1         95.87         67.81        12.55 o
  -9   3   1         18.82         19.74        11.36 o
  -8   3   1        265.07        266.65        12.04 o
  -7   3   1         21.24         23.48         6.47 o
  -6   3   1          3.79         10.38         5.91 o
  -5   3   1       1561.48       1520.47        26.65 o
  -4   3   1       4943.97       4960.26        84.37 o
  -3   3   1       6061.93       6811.38        99.13 o
  -2   3   1      26250.41      28634.16       376.49 o
  -1   3   1       1874.46       1940.26        21.98 o
   0   3   1      11829.68      12841.78       149.21 o
   1   3   1       2447.75       2830.48        43.73 o
   2   3   1       7030.57       7286.72        88.31 o
   3   3   1        296.13        316.70         8.24 o
   4   3   1        698.12        610.52        11.74 o
   5   3   1        650.69        600.39        13.22 o
   6   3   1          5.19         15.04         6.19 o
   7   3   1        276.55        281.09        14.93 o
   8   3   1        537.30        575.14        35.73 o
  -9   4   1         11.22         10.82         7.85 o
  -8   4   1         39.17         46.04         6.51 o
  -7   4   1        632.54        592.91        19.37 o
  -6   4   1       2565.46       2643.67        49.10 o
  -5   4   1         12.07         14.55         6.28 o
  -4   4   1      16432.90      18211.37       338.14 o
  -3   4   1       1582.78       1420.20        18.69 o
  -2   4   1      15007.86      17152.38       210.75 o
  -1   4   1      29284.44      33158.84       490.68 o
   0   4   1        465.87        507.96        10.65 o
   1   4   1        106.12        121.29         4.82 o
   2   4   1       2256.36       2416.22        50.29 o
   3   4   1       2744.30       2668.89        32.79 o
   4   4   1        111.83        166.92         6.08 o
   5   4   1         42.30         51.73         6.05 o
   6   4   1        121.44        117.19         9.49 o
   7   4   1         23.75         20.11         7.34 o
   8   4   1        606.18        610.91        17.84 o
  -9   5   1         18.60         25.66         8.20 o
  -8   5   1        152.39        154.33        10.29 o
  -7   5   1         43.54         42.45         8.94 o
  -6   5   1       1260.58       1276.81        26.78 o
  -5   5   1        344.84        402.11        13.05 o
  -4   5   1       9845.16      10816.77       150.82 o
  -3   5   1         52.28         66.40         4.97 o
  -2   5   1       4951.63       4907.17        54.57 o
  -1   5   1        113.78         62.78         3.90 o
   0   5   1       1022.61        831.80        12.36 o
   1   5   1        936.38       1023.04        12.62 o
   2   5   1       7799.47       7963.07       137.92 o
   3   5   1        589.27        582.58         9.99 o
   4   5   1       3614.34       3616.20        55.44 o
   5   5   1        378.19        365.71        10.38 o
   6   5   1        763.07        815.97        20.82 o
   7   5   1         40.80         31.88         7.64 o
   8   5   1        724.57        635.66        34.22 o
  -9   6   1        880.76       1005.31        45.58 o
  -8   6   1        836.47        864.64        20.96 o
  -7   6   1        421.92        458.92        15.13 o
  -6   6   1       7081.68       7556.57       125.24 o
  -5   6   1        750.14        748.42        19.95 o
  -4   6   1      12747.59      13873.13       197.45 o
  -3   6   1       6038.68       7256.23        86.92 o
  -2   6   1       1890.27       1730.71        20.81 o
  -1   6   1        123.11        135.27        10.44 o
   0   6   1          0.96          6.27         2.70 o
   1   6   1       1112.98       1152.52        15.22 o
   2   6   1         23.39         75.89         3.99 o
   3   6   1        604.54        662.81        12.13 o
   4   6   1       7272.82       7468.13       101.53 o
   5   6   1        774.82        775.30        14.15 o
   6   6   1       4652.13       4839.89        71.79 o
   7   6   1        655.03        656.66        29.25 o
   8   6   1        624.50        696.33        69.61 o
  -8   7   1         35.24         33.20         9.44 o
  -7   7   1         67.51         73.89         8.14 o
  -6   7   1       1482.76       1559.46        29.71 o
  -5   7   1        231.88        272.17        12.64 o
  -4   7   1          1.47          5.17         3.53 o
  -3   7   1          9.77         13.17         3.95 o
  -2   7   1       1199.11       1221.76        19.60 o
  -1   7   1       2324.23       2734.65        32.47 o
   0   7   1         86.66         58.21         3.90 o
   1   7   1       1572.20       1660.98        20.57 o
   2   7   1         14.95         27.69         3.66 o
   3   7   1         77.59        102.86         7.07 o
   4   7   1        155.13        169.91         6.75 o
   5   7   1        297.92        321.20        21.23 o
   6   7   1         20.00         16.03         5.27 o
   7   7   1        488.93        403.97        19.73 o
   8   7   1          0.47          5.99        28.99 o
  -8   8   1       1410.91       1329.94        82.64 o
  -7   8   1       1485.92       1488.07        40.63 o
  -6   8   1       4828.97       4912.50        79.25 o
  -5   8   1         18.90         23.90         4.98 o
  -4   8   1       3818.91       3696.54        46.65 o
  -3   8   1        224.91        250.43         7.95 o
  -2   8   1       2595.63       2761.65        33.34 o
  -1   8   1       2901.21       3448.59        41.57 o
   0   8   1       1470.12       1519.90        21.86 o
   1   8   1         16.62         31.63         4.47 o
   2   8   1        582.22        576.92         9.86 o
   3   8   1        330.29        260.35         8.60 o
   4   8   1       4473.69       4285.22        53.46 o
   5   8   1        433.19        410.53        19.97 o
   6   8   1       2659.17       2568.95        40.90 o
   7   8   1         35.18        126.88        84.22 o
   8   8   1        451.03        554.51        37.63 o
  -8   9   1        542.10        506.95        46.25 o
  -7   9   1         17.26         16.45         7.11 o
  -6   9   1         32.97         30.58         6.31 o
  -5   9   1        243.47        239.77        10.93 o
  -4   9   1        945.60        866.63        15.11 o
  -3   9   1        546.90        551.51        11.17 o
  -2   9   1       5361.67       4977.03       153.47 o
  -1   9   1        348.07        451.86         9.57 o
   0   9   1       3501.45       3640.47        43.96 o
   1   9   1       1405.95       1798.57        24.25 o
   2   9   1       4036.40       3817.25        47.03 o
   3   9   1        134.25        129.10         5.23 o
   4   9   1       1272.50       1179.11        17.25 o
   5   9   1          8.06          6.14         2.67 o
   6   9   1        288.46        223.87        12.86 o
   7   9   1        112.54         98.59        21.99 o
   8   9   1        114.50        124.08        21.45 o
  -8  10   1        611.45        595.08        37.55 o
  -7  10   1         41.31         35.12         7.80 o
  -6  10   1        775.01        745.74        22.47 o
  -5  10   1         15.79         37.27        22.21 o
  -4  10   1        612.27        577.07        13.67 o
  -3  10   1        448.64        430.82         9.98 o
  -2  10   1       1613.63       1410.65        22.56 o
  -1  10   1          6.47         18.77         4.51 o
   0  10   1       2742.03       2756.24        35.70 o
   1  10   1       3768.22       3686.40        44.74 o
   2  10   1         68.82         62.40         5.11 o
   3  10   1        514.43        518.79         9.54 o
   4  10   1         64.15         68.50         4.72 o
   5  10   1         17.83         17.23         5.93 o
   6  10   1        230.16        242.26        30.22 o
   7  10   1         70.23         87.09        24.27 o
   8  10   1        176.43        190.69        40.26 o
  -8  11   1        745.88        784.22        48.01 o
  -7  11   1        189.79        164.20        47.15 o
  -6  11   1         93.96         75.65         7.13 o
  -5  11   1        686.85        658.19        19.58 o
  -4  11   1        463.34        445.93        11.01 o
  -3  11   1        641.21        598.25        13.29 o
  -2  11   1        489.46        461.16        12.56 o
  -1  11   1        516.77        450.43        11.75 o
   0  11   1       3944.63       3872.07        48.99 o
   1  11   1        134.80        150.39         6.61 o
   2  11   1       4424.00       4461.68        55.38 o
   3  11   1       1036.09        964.40        16.27 o
   4  11   1        136.77        173.77        12.58 o
   5  11   1        623.83        636.05        24.99 o
   6  11   1          2.42          1.18         8.41 o
   7  11   1         23.05         44.23        17.79 o
  -8  12   1          9.66         10.84        14.82 o
  -7  12   1         62.54         61.78        18.22 o
  -6  12   1          4.25          3.68         5.32 o
  -5  12   1        277.24        255.88         9.73 o
  -4  12   1         25.85         19.20         4.89 o
  -3  12   1        112.68         78.82         6.21 o
  -2  12   1        638.70        599.85        14.01 o
  -1  12   1        414.32        344.46        10.19 o
   0  12   1         15.11         25.94         6.28 o
   1  12   1        370.41        309.81         9.81 o
   2  12   1        471.77        426.72        11.62 o
   3  12   1        976.01       1006.37        18.54 o
   4  12   1         43.23         26.12         4.42 o
   5  12   1         48.17         44.61        12.77 o
   6  12   1          1.12          2.13        10.73 o
   7  12   1          8.25          8.50        16.69 o
  -7  13   1        737.10        804.85        54.53 o
  -6  13   1        144.93        138.07        21.81 o
  -5  13   1       1377.67       1317.31        60.56 o
  -4  13   1        136.28        122.96         9.05 o
  -3  13   1        870.99        849.47        19.78 o
  -2  13   1        280.43        302.85        10.77 o
  -1  13   1        656.27        636.97        21.85 o
   0  13   1       1506.22       1466.95        23.95 o
   1  13   1          1.45          6.13         4.81 o
   2  13   1        789.26        835.11        16.84 o
   3  13   1       2334.34       2222.71        31.58 o
   4  13   1        995.72        991.45        34.59 o
   5  13   1       2081.05       2274.12        50.70 o
   6  13   1        130.18        107.79        19.86 o
   7  13   1        939.74       1150.61        41.26 o
  -7  14   1         12.11         17.66        27.42 o
  -6  14   1        127.80        135.74        18.53 o
  -5  14   1        146.68        109.94        12.28 o
  -4  14   1          7.38         10.37         6.44 o
  -3  14   1          0.12         42.18        18.77 o
  -2  14   1        347.60        358.73        19.45 o
  -1  14   1         58.65         74.71         9.71 o
   0  14   1         39.85         53.90         7.40 o
   1  14   1        629.04        614.22        15.06 o
   2  14   1        171.47        173.23         9.78 o
   3  14   1        336.08        351.66        40.73 o
   4  14   1         59.16         40.98         9.41 o
   5  14   1          9.40          1.45        10.62 o
   6  14   1        195.91        155.41        23.83 o
   7  14   1          1.39         -3.85        14.53 o
  -7  15   1        197.21        191.12        26.91 o
  -6  15   1        359.05        403.55        24.45 o
  -5  15   1       1348.38       1352.84        50.20 o
  -4  15   1         14.27          9.64         6.08 o
  -3  15   1       1628.27       1630.00        30.10 o
  -2  15   1        776.73        760.26        17.36 o
  -1  15   1        165.01        346.77        50.98 o
   0  15   1       1452.85       1513.14        26.12 o
   1  15   1        176.99        216.45        36.62 o
   2  15   1       1359.91       1314.38        74.75 o
   3  15   1        797.52        720.99        30.18 o
   4  15   1         13.19         10.85         3.19 o
   5  15   1       1423.21       1560.20        42.59 o
   6  15   1         21.83         34.23        16.20 o
  -6  16   1        107.25         85.69        22.66 o
  -5  16   1         12.24          6.48         4.95 o
  -4  16   1        986.03        929.19        36.01 o
  -3  16   1        987.70        952.09        31.71 o
  -2  16   1       1067.26       1031.90        22.58 o
  -1  16   1       1952.84       1932.81        32.51 o
   0  16   1        323.43        422.89        27.87 o
   1  16   1       2612.02       2620.54        48.76 o
   2  16   1          1.55          3.08         5.78 o
   3  16   1       1048.47        993.06        88.78 o
   4  16   1        109.31        107.17        17.78 o
   5  16   1         89.00        166.41        42.95 o
   6  16   1        146.65        123.34        29.87 o
  -6  17   1          1.77          0.05         5.97 o
  -5  17   1        161.92        167.90        16.97 o
  -4  17   1        257.89        206.36        26.83 o
  -3  17   1        252.24        239.92        23.74 o
  -2  17   1        320.84        339.73        13.61 o
  -1  17   1         80.87        134.81        16.44 o
   0  17   1       1312.82       1293.84        31.37 o
   1  17   1          3.93         -0.15         4.47 o
   2  17   1        950.94        929.82        20.35 o
   3  17   1          1.35         -3.83         4.39 o
   4  17   1        153.33        215.63        20.66 o
   5  17   1        217.40        219.34        24.47 o
  -5  18   1          0.62          3.40        11.39 o
  -4  18   1        933.15       1004.52        32.06 o
  -3  18   1        379.76        345.45        29.77 o
  -2  18   1       1066.20       1038.38        26.04 o
  -1  18   1       1619.78       1598.37        30.71 o
   0  18   1        758.31        727.87        23.35 o
   1  18   1       1101.64       1074.24        28.73 o
   2  18   1        206.19        173.74        13.01 o
   3  18   1        933.92       1058.04        31.33 o
   4  18   1        771.99        807.55        44.81 o
   5  18   1         73.73         71.72        18.94 o
  -5  19   1         31.46         26.76        12.19 o
  -4  19   1         33.42         21.57         8.68 o
  -3  19   1          5.38          2.25         5.59 o
  -2  19   1        506.44        478.38        17.25 o
  -1  19   1          0.61          2.85         7.49 o
   0  19   1        148.32        149.15        10.04 o
   1  19   1          8.49          5.37         5.68 o
   2  19   1         23.96         26.81         6.80 o
   3  19   1         18.24         12.56         6.25 o
   4  19   1         45.26         32.83        14.42 o
  -4  20   1       1205.92       1299.60        40.33 o
  -3  20   1         40.60         25.44        10.67 o
  -2  20   1       1239.87       1298.92        55.10 o
  -1  20   1        254.70        265.49        14.75 o
   0  20   1         56.25         51.93        11.29 o
   1  20   1        676.82        651.31        25.33 o
   2  20   1        176.19        163.71        13.39 o
   3  20   1         47.01         21.85        13.10 o
   4  20   1       1068.68       1197.94        41.85 o
  -3  21   1        183.03        155.56        24.46 o
  -2  21   1          7.12         12.66         7.93 o
  -1  21   1         75.46         82.49        12.17 o
   0  21   1        127.69        150.11        17.45 o
   1  21   1         75.79         62.61        11.41 o
   2  21   1        305.85        260.03        29.14 o
   3  21   1         35.63         41.22        18.17 o
  -2  22   1        600.48        523.45        42.92 o
  -1  22   1        347.08        318.86        21.77 o
   0  22   1          0.35         10.63         7.42 o
   1  22   1        210.65        145.38        13.27 o
   2  22   1        207.32        183.09        21.11 o
   0  23   1       1083.56       1067.77        67.21 o
  -9   0   2        225.83        248.18        22.93 o
  -8   0   2       1006.69       1048.54        28.60 o
  -7   0   2        803.77        871.69        41.50 o
  -6   0   2         13.05         71.51        42.17 o
  -5   0   2       4268.32       4161.74        75.93 o
  -4   0   2         11.76         46.67         5.61 o
  -3   0   2       6346.10       6310.20       169.32 o
  -2   0   2       7028.90       7392.84       130.98 o
  -1   0   2       6063.28       7060.53       401.41 o
   0   0   2       1259.20       1513.95        29.32 o
   1   0   2        756.64        650.91        18.38 o
   2   0   2       9532.02       9971.54       195.51 o
   3   0   2        657.44        700.61        18.30 o
   4   0   2         39.68         62.70        37.03 o
   5   0   2        727.84        963.54        42.80 o
   6   0   2        440.07        478.22        18.50 o
   7   0   2        130.25        132.90        15.89 o
   8   0   2        284.99        304.58        57.70 o
  -9   1   2        359.32        398.14        18.96 o
  -8   1   2         20.77         29.70         6.27 o
  -7   1   2        168.58        158.32         8.41 o
  -6   1   2        153.57        138.27         7.21 o
  -5   1   2        457.69        410.39        19.96 o
  -4   1   2          2.32          7.81         2.96 o
  -3   1   2         87.97        105.69         5.09 o
  -2   1   2       1156.53       1083.73        12.32 o
  -1   1   2        209.95        175.57         7.23 o
   0   1   2       1704.53       1792.85        51.43 o
   1   1   2        231.44        319.82         7.18 o
   2   1   2       1174.63       1207.00        17.67 o
   3   1   2         55.51         71.42         4.45 o
   4   1   2        858.30        759.28        18.38 o
   5   1   2         59.91         64.29         9.23 o
   6   1   2         61.97         58.00         7.28 o
   7   1   2          2.10         -1.62         8.25 o
   8   1   2        423.40        468.88        17.61 o
  -9   2   2          2.10          0.86         7.37 o
  -8   2   2        401.52        450.18        15.23 o
  -7   2   2        516.51        522.90        13.57 o
  -6   2   2       1474.98       1600.98        29.08 o
  -5   2   2       3168.86       3141.23        42.15 o
  -4   2   2         15.63         32.54         5.89 o
  -3   2   2       3112.89       2948.73        41.69 o
  -2   2   2       3374.82       3630.74        54.12 o
  -1   2   2       6526.65       6703.62        87.20 o
   0   2   2       6890.02       7024.83       129.12 o
   1   2   2       2219.04       2595.02        72.54 o
   2   2   2         92.65         81.08         4.47 o
   3   2   2        836.89        800.59        19.36 o
   4   2   2       3866.05       4011.14        69.90 o
   5   2   2       1709.37       1727.71        29.49 o
   6   2   2          0.86          6.46         4.33 o
   7   2   2       1052.60       1065.27        22.47 o
   8   2   2         69.19         90.63         9.60 o
  -9   3   2        200.84        240.48        12.45 o
  -8   3   2        328.83        375.83        35.63 o
  -7   3   2       1954.80       2009.59        32.54 o
  -6   3   2        801.44        860.60        16.44 o
  -5   3   2         45.83         21.85         5.85 o
  -4   3   2        259.39        240.56         8.24 o
  -3   3   2        268.69        245.17         9.41 o
  -2   3   2         70.65        101.04         5.10 o
  -1   3   2        444.51        434.15        12.90 o
   0   3   2        637.01        576.63        15.06 o
   1   3   2       2468.58       2435.24        48.57 o
   2   3   2       1416.77       1205.23        24.62 o
   3   3   2        827.38        878.53        15.59 o
   4   3   2       1187.99       1072.43        43.38 o
   5   3   2          1.61          6.55         4.46 o
   6   3   2       2173.25       2171.94        37.78 o
   7   3   2          1.06          4.36         5.11 o
   8   3   2        786.31        840.12        26.91 o
  -9   4   2        365.64        369.19        16.04 o
  -8   4   2       1731.41       1895.47        30.83 o
  -7   4   2        152.49        157.78        10.91 o
  -6   4   2       1874.76       2051.83        58.82 o
  -5   4   2        489.72        464.58        14.61 o
  -4   4   2       5554.83       6067.86        89.53 o
  -3   4   2       6221.81       6868.88        87.57 o
  -2   4   2        249.84        295.93         6.21 o
  -1   4   2        217.90        267.38         6.08 o
   0   4   2        843.35        675.28        11.18 o
   1   4   2        111.56         91.98         7.47 o
   2   4   2       3329.07       3719.74       119.35 o
   3   4   2        125.40         97.42         4.26 o
   4   4   2        280.75        266.30         7.96 o
   5   4   2       2552.62       2489.42        35.63 o
   6   4   2        165.70        159.42         7.97 o
   7   4   2       2453.92       2560.80        47.07 o
   8   4   2         62.19         52.91        32.38 o
  -9   5   2        257.03        258.30        12.36 o
  -8   5   2        261.63        259.64        14.66 o
  -7   5   2        243.99        238.08        10.56 o
  -6   5   2       1532.34       1556.06        27.85 o
  -5   5   2        616.39        632.66        19.89 o
  -4   5   2       7694.25       8023.85       105.71 o
  -3   5   2        695.09        664.20        13.69 o
  -2   5   2       8018.96       8713.59       111.14 o
  -1   5   2       5150.95       5345.49        59.38 o
   0   5   2       1069.64       1076.87        20.41 o
   1   5   2       1980.06       1924.70        28.66 o
   2   5   2        133.34        132.76         8.55 o
   3   5   2       4797.10       4902.11       104.06 o
   4   5   2        331.84        310.96         7.60 o
   5   5   2        980.48        990.33        18.85 o
   6   5   2       1458.34       1450.87        26.42 o
   7   5   2          3.12          8.32         4.36 o
   8   5   2        870.25        888.24        72.27 o
  -9   6   2         85.99         87.02        10.50 o
  -8   6   2         15.76         13.56         6.79 o
  -7   6   2         21.33         24.22         7.18 o
  -6   6   2        471.45        515.68        23.69 o
  -5   6   2          0.66          9.30         4.29 o
  -4   6   2          1.69          6.95         3.56 o
  -3   6   2         28.97         27.00         4.26 o
  -2   6   2       2807.53       3071.30        36.36 o
  -1   6   2        494.12        516.47         9.93 o
   0   6   2        243.91        286.46         6.93 o
   1   6   2        218.50        229.22         5.15 o
   2   6   2        855.65        913.80        19.52 o
   3   6   2        231.40        217.36        11.07 o
   4   6   2         37.13         37.04         2.58 o
   5   6   2        623.03        654.17        12.52 o
   6   6   2        284.34        280.44        10.37 o
   7   6   2        403.67        377.54        19.84 o
   8   6   2         17.79         19.61        31.58 o
  -9   7   2        164.87        115.22        54.82 o
  -8   7   2          1.63         -1.57         5.35 o
  -7   7   2          7.55         18.75         6.63 o
  -6   7   2       3345.54       3364.54        69.09 o
  -5   7   2         18.10         24.67         7.46 o
  -4   7   2       8373.63       8351.21       114.20 o
  -3   7   2       1202.51       1126.10        17.92 o
  -2   7   2       8962.16       9841.29       118.42 o
  -1   7   2       5168.18       5255.10        61.89 o
   0   7   2       7645.75       8387.32        98.56 o
   1   7   2       5935.36       5820.97        67.33 o
   2   7   2        498.16        439.46        13.79 o
   3   7   2       2983.02       2787.00        44.28 o
   4   7   2       1368.14       1404.93        64.29 o
   5   7   2       2687.69       2655.28        35.16 o
   6   7   2        936.38        894.96        21.20 o
   7   7   2        234.98        244.90        26.63 o
   8   7   2        539.71        531.03        66.26 o
  -8   8   2       1252.67       1226.14        48.35 o
  -7   8   2         21.28         20.12         9.21 o
  -6   8   2       2376.28       2424.81        48.37 o
  -5   8   2        732.17        684.38        18.40 o
  -4   8   2         45.31         55.73         6.36 o
  -3   8   2       1229.89       1220.26        19.23 o
  -2   8   2        113.39        146.33         5.67 o
  -1   8   2        102.40         95.17         5.33 o
   0   8   2          1.25          8.14         4.27 o
   1   8   2       1237.82       1232.72        17.12 o
   2   8   2         60.48         60.12         3.83 o
   3   8   2        106.44        136.63        10.35 o
   4   8   2        167.53        296.15       114.04 o
   5   8   2        602.18        566.52        24.53 o
   6   8   2        511.54        492.88        25.15 o
   7   8   2        632.57        670.88        38.49 o
   8   8   2        147.14        153.88        31.44 o
  -8   9   2        570.17        476.02        26.01 o
  -7   9   2        195.12        212.00        10.61 o
  -6   9   2        911.13        894.92        25.04 o
  -5   9   2        176.47        182.45         7.92 o
  -4   9   2       1183.13       1124.57        19.99 o
  -3   9   2        246.79        202.84         7.03 o
  -2   9   2       3949.10       3776.31        46.86 o
  -1   9   2         20.01         16.75         3.89 o
   0   9   2       4005.55       4461.07        54.82 o
   1   9   2       3175.26       3041.22        36.81 o
   2   9   2         62.30         47.61         6.32 o
   3   9   2       3825.35       3742.78        62.88 o
   4   9   2       3483.73       3548.46        77.92 o
   5   9   2         41.98         70.96        37.03 o
   6   9   2       2448.39       2396.69        60.07 o
   7   9   2         95.71         93.71        20.83 o
  -8  10   2       1979.98       2114.09       120.02 o
  -7  10   2        937.24        826.87        36.13 o
  -6  10   2       1073.32       1075.76        26.59 o
  -5  10   2        533.26        542.52        14.61 o
  -4  10   2        122.00         92.99         6.48 o
  -3  10   2        195.71        166.60         8.72 o
  -2  10   2        121.96        145.14         6.87 o
  -1  10   2        114.50         92.07         5.82 o
   0  10   2        769.00        788.70        13.77 o
   1  10   2         71.93         98.77         4.38 o
   2  10   2       3383.71       3405.09        41.61 o
   3  10   2       1746.89       1608.70        33.69 o
   4  10   2       2383.67       2384.48        47.56 o
   5  10   2       2024.23       2037.14        52.41 o
   6  10   2          4.77          8.50        11.66 o
   7  10   2        541.52        604.68        28.30 o
  -8  11   2        182.67        184.38        22.54 o
  -7  11   2        259.96        260.31        23.37 o
  -6  11   2         19.50         17.26         6.19 o
  -5  11   2       1166.46       1113.62        21.94 o
  -4  11   2        501.32        477.05        12.00 o
  -3  11   2        702.61        728.30        13.98 o
  -2  11   2       1209.03       1223.04        19.17 o
  -1  11   2        336.46        281.10         9.48 o
   0  11   2          9.56          9.03         3.57 o
   1  11   2        411.81        441.12        10.87 o
   2  11   2       1343.42       1284.96        31.54 o
   3  11   2         86.78         83.21        13.22 o
   4  11   2        746.06        648.79        25.75 o
   5  11   2        123.62        131.12        17.95 o
   6  11   2        814.68        849.68        31.64 o
   7  11   2         83.01         92.44        20.06 o
  -8  12   2        625.47        667.77        53.76 o
  -7  12   2        296.18        232.20        38.12 o
  -6  12   2        170.41        147.01        12.41 o
  -5  12   2        807.90        737.87        18.49 o
  -4  12   2         64.31         74.40         6.48 o
  -3  12   2        513.57        467.30        13.09 o
  -2  12   2        814.58        783.42        22.25 o
  -1  12   2       1642.62       1570.47        25.58 o
   0  12   2       3800.82       3681.01        60.80 o
   1  12   2         37.54         31.78         5.10 o
   2  12   2       5726.18       5781.29        75.52 o
   3  12   2        587.37        545.01        28.80 o
   4  12   2       1147.43       1093.17        32.88 o
   5  12   2         81.41         92.54        21.47 o
   6  12   2        135.43        140.88        18.57 o
   7  12   2        153.18        183.03        21.10 o
  -7  13   2         80.24         93.13        21.81 o
  -6  13   2          5.70          8.84         6.95 o
  -5  13   2        520.70        467.21        22.16 o
  -4  13   2         45.88         48.09         7.36 o
  -3  13   2        722.32        667.82        18.44 o
  -2  13   2        306.98        288.63        18.93 o
  -1  13   2         16.42         36.29         7.24 o
   0  13   2         50.25        106.51         7.25 o
   1  13   2        456.25        412.43        11.52 o
   2  13   2          0.04          5.45         4.57 o
   3  13   2         24.03         78.70        40.79 o
   4  13   2          0.20        -10.10        15.52 o
   5  13   2         79.80        224.78        56.75 o
   6  13   2        113.43         95.34        23.71 o
   7  13   2          2.48          0.55        14.75 o
  -7  14   2         32.89         37.12        13.87 o
  -6  14   2        261.40        166.81        49.56 o
  -5  14   2        172.83        180.34        12.46 o
  -4  14   2         12.32          3.66         6.29 o
  -3  14   2       1550.43       1426.53        24.04 o
  -2  14   2        897.32        895.92        25.61 o
  -1  14   2       1208.91       1439.25       148.39 o
   0  14   2       5380.24       5291.91        86.69 o
   1  14   2        200.21        262.05        37.45 o
   2  14   2       2763.39       2736.42        40.33 o
   3  14   2         84.70         43.82         7.87 o
   4  14   2       1071.95       1218.52        34.94 o
   5  14   2         13.17         57.94        20.01 o
   6  14   2         73.73         87.58        20.71 o
  -7  15   2         89.63        101.92        45.44 o
  -6  15   2        103.78         91.22        33.13 o
  -5  15   2          5.83          3.53         5.20 o
  -4  15   2         11.18         29.60        13.81 o
  -3  15   2        168.63        165.38        20.48 o
  -2  15   2        194.12        167.78        17.51 o
  -1  15   2         15.14         14.94         5.75 o
   0  15   2         39.43         61.48         7.80 o
   1  15   2         21.43         16.91         9.00 o
   2  15   2        205.86        154.10        11.97 o
   3  15   2         33.99         79.66        37.58 o
   4  15   2       1313.33       1348.16        35.67 o
   5  15   2          4.66         50.87        20.81 o
   6  15   2        318.90        372.47        32.04 o
  -6  16   2        415.95        395.35        49.03 o
  -5  16   2        295.42        237.85        26.43 o
  -4  16   2        188.74        175.56        15.36 o
  -3  16   2        382.70        454.06        36.27 o
  -2  16   2        658.44        639.34        18.93 o
  -1  16   2         57.66        202.45        52.04 o
   0  16   2       1332.15       1338.22        25.98 o
   1  16   2         39.30         25.03         7.95 o
   2  16   2       1071.32        973.94        66.00 o
   3  16   2         45.60         45.03         9.43 o
   4  16   2        213.18        253.99        21.11 o
   5  16   2        395.04        443.30        24.48 o
   6  16   2        186.82        196.13        25.45 o
  -6  17   2        188.58        189.81        23.59 o
  -5  17   2        320.91        319.23        34.68 o
  -4  17   2       1153.52       1044.69        86.79 o
  -3  17   2         24.30         16.85         7.43 o
  -2  17   2        751.02        776.75        20.08 o
  -1  17   2          9.53         21.68         7.63 o
   0  17   2         50.72         49.64         7.99 o
   1  17   2          7.38         24.68        16.42 o
   2  17   2       1010.43        851.83        41.07 o
   3  17   2        139.24        236.96        46.69 o
   4  17   2        456.16        446.97        25.74 o
   5  17   2         48.13         54.64        20.50 o
  -6  18   2        486.56        518.04        50.64 o
  -5  18   2          5.35          4.84         6.27 o
  -4  18   2         16.09         10.62         7.77 o
  -3  18   2         81.88         70.83        12.63 o
  -2  18   2          6.14         -3.17         8.03 o
  -1  18   2         73.47         66.42        10.97 o
   0  18   2         95.67         98.97         8.81 o
   1  18   2        439.45        489.38        19.81 o
   2  18   2         42.02         49.56         8.31 o
   3  18   2        675.24        778.12        42.00 o
   4  18   2        128.80        131.76        18.72 o
   5  18   2        814.56       1021.58        38.19 o
  -5  19   2        169.71        180.66        17.67 o
  -4  19   2       2068.67       2040.47       114.19 o
  -3  19   2        205.42        160.95        16.63 o
  -2  19   2       1480.19       1552.58        31.76 o
  -1  19   2        382.37        414.50        17.06 o
   0  19   2          3.05          8.24         7.47 o
   1  19   2        174.41        182.14        12.14 o
   2  19   2        136.71         88.40         9.52 o
   3  19   2        121.72        156.63        20.75 o
   4  19   2        526.54        556.10        36.98 o
  -4  20   2         32.59         25.85         8.06 o
  -3  20   2         81.73         80.63        10.82 o
  -2  20   2        148.50        133.72        12.74 o
  -1  20   2         31.89         30.64         9.54 o
   0  20   2        182.08        184.12        14.14 o
   1  20   2        256.59        253.71        20.96 o
   2  20   2         31.10         26.34         6.19 o
   3  20   2        536.75        632.29        28.15 o
   4  20   2         62.00         64.05        19.02 o
  -4  21   2       1132.65       1363.84        43.21 o
  -3  21   2          9.70          9.16         7.10 o
  -2  21   2        868.02        845.71        56.65 o
  -1  21   2        794.47        779.44        21.99 o
   0  21   2        289.28        311.76        17.24 o
   1  21   2        738.60        697.93        48.24 o
   2  21   2          7.53          2.42        10.49 o
   3  21   2        253.43        340.71        26.27 o
  -3  22   2        157.99        120.55        28.67 o
  -2  22   2        231.56        207.46        18.43 o
  -1  22   2         66.88         58.26        11.47 o
   0  22   2        206.98        175.76        12.86 o
   1  22   2         31.51         24.84         8.24 o
   2  22   2         98.16        109.63        21.83 o
  -9   1   3         38.66         43.26         6.50 o
  -8   1   3       2568.36       2777.22        41.33 o
  -7   1   3        642.74        668.17        14.58 o
  -6   1   3       4091.88       4095.94        53.35 o
  -5   1   3       3226.34       3353.18        46.14 o
  -4   1   3       3846.82       3869.55        64.25 o
  -3   1   3        848.17        875.34        20.67 o
  -2   1   3          1.78         35.11        12.92 o
  -1   1   3         19.72         44.83         6.85 o
   0   1   3       5238.10       5679.55       121.08 o
   1   1   3        561.25        533.70         9.50 o
   2   1   3       8285.23       9161.15       140.64 o
   3   1   3       3205.49       3333.26        48.86 o
   4   1   3       3337.83       3634.22       177.14 o
   5   1   3       2623.91       2656.88        55.59 o
   6   1   3        843.10        849.67        27.28 o
   7   1   3       1140.81       1230.23        28.69 o
   8   1   3         36.22         32.69         8.75 o
  -9   2   3        156.25        154.10        11.64 o
  -8   2   3         10.06          8.95         5.15 o
  -7   2   3        393.73        426.63        14.24 o
  -6   2   3        492.68        489.77        12.49 o
  -5   2   3        808.67        805.41        13.97 o
  -4   2   3       2233.27       2084.82        23.97 o
  -3   2   3       2110.69       2222.02        36.96 o
  -2   2   3       8171.36       8266.32       148.36 o
  -1   2   3        716.25        706.36        22.41 o
   0   2   3       7265.45       7439.71       103.20 o
   1   2   3       2196.56       2262.53        30.37 o
   2   2   3       1128.23       1089.82        17.48 o
   3   2   3       1621.95       1654.72        24.29 o
   4   2   3         21.96         14.19         4.19 o
   5   2   3          4.45         12.13         6.46 o
   6   2   3         34.55         39.38         7.93 o
   7   2   3          1.29          0.54         4.62 o
   8   2   3          3.00          0.08         5.37 o
  -9   3   3         43.32         90.10        13.10 o
  -8   3   3        413.22        420.52        14.49 o
  -7   3   3         11.63         10.67         6.58 o
  -6   3   3       2089.51       1998.74        72.41 o
  -5   3   3        536.16        429.45        12.10 o
  -4   3   3        237.02        283.15         8.17 o
  -3   3   3       5411.11       5597.71       104.15 o
  -2   3   3         52.84         42.91         3.74 o
  -1   3   3       1718.74       1737.33        22.31 o
   0   3   3       3239.12       3365.18        40.55 o
   1   3   3        260.00        352.89        16.13 o
   2   3   3        934.84        820.84        18.85 o
   3   3   3         11.16         18.35         4.06 o
   4   3   3       1125.67       1024.62        19.38 o
   5   3   3        142.52        118.27         7.00 o
   6   3   3        183.64        196.60         9.47 o
   7   3   3        671.94        668.85        19.14 o
   8   3   3          9.11          3.73        19.70 o
  -9   4   3        872.40        891.06        21.95 o
  -8   4   3          2.83          2.41         3.60 o
  -7   4   3        871.34        886.39        16.66 o
  -6   4   3        289.63        263.88        10.46 o
  -5   4   3        668.72        692.98        22.07 o
  -4   4   3       3707.25       3495.12        47.54 o
  -3   4   3        513.92        492.70        11.24 o
  -2   4   3       3244.08       3361.29        41.18 o
  -1   4   3       2817.83       2946.41        67.17 o
   0   4   3       1533.96       1492.83        24.96 o
   1   4   3       3589.18       3500.51        63.16 o
   2   4   3        204.39        174.66         9.70 o
   3   4   3        308.96        210.58         7.29 o
   4   4   3         50.97         46.46         4.19 o
   5   4   3       1043.42       1014.54        17.83 o
   6   4   3        246.02        236.30        10.36 o
   7   4   3         53.74         56.22         7.49 o
   8   4   3        423.04        448.33        51.72 o
  -9   5   3         33.53         33.32         7.90 o
  -8   5   3        652.82        620.98        16.14 o
  -7   5   3        269.58        279.19        12.70 o
  -6   5   3          6.19          6.97         7.99 o
  -5   5   3          5.03          5.00         4.18 o
  -4   5   3        903.42        924.64        16.78 o
  -3   5   3       2614.27       2308.64        36.97 o
  -2   5   3         52.32         47.33         4.46 o
  -1   5   3       2738.60       2553.42        31.76 o
   0   5   3         53.49         26.56         2.76 o
   1   5   3       1889.59       2021.38        32.99 o
   2   5   3       1048.23       1023.56        35.02 o
   3   5   3         74.09         66.12        13.64 o
   4   5   3         16.49         16.37         2.64 o
   5   5   3        113.56        121.42         5.60 o
   6   5   3          3.16          1.33         3.48 o
   7   5   3          1.23         -1.21         8.95 o
   8   5   3        128.35        143.17        41.86 o
  -9   6   3        228.66        281.70        14.80 o
  -8   6   3         29.09         36.22         7.10 o
  -7   6   3       2071.80       2112.88        39.35 o
  -6   6   3         58.79         63.34        10.22 o
  -5   6   3       4647.24       4461.37        70.56 o
  -4   6   3        214.04        191.12         7.05 o
  -3   6   3       3695.75       3841.72        55.24 o
  -2   6   3       2813.89       2841.25        36.78 o
  -1   6   3       1784.12       1662.51        23.10 o
   0   6   3        435.56        535.38        10.94 o
   1   6   3       2146.53       1922.76        22.15 o
   2   6   3        388.43        292.64        12.82 o
   3   6   3       4965.08       5048.42        97.53 o
   4   6   3        906.42        895.86        25.89 o
   5   6   3        795.02        769.90        41.65 o
   6   6   3       1367.60       1338.10        46.33 o
   7   6   3        285.55        307.59        27.33 o
   8   6   3        899.20        977.52        78.58 o
  -9   7   3          0.30          2.39         7.31 o
  -8   7   3        102.47         97.42         9.68 o
  -7   7   3         24.02         26.63        12.53 o
  -6   7   3       1566.69       1542.52        31.52 o
  -5   7   3         37.20         36.63         5.67 o
  -4   7   3          5.52         11.62         4.62 o
  -3   7   3        557.83        582.21        11.28 o
  -2   7   3        309.08        328.01        10.07 o
  -1   7   3        107.23         89.34         4.85 o
   0   7   3        225.47        151.79         7.14 o
   1   7   3         64.27         80.98         5.42 o
   2   7   3        219.05        251.17        11.88 o
   3   7   3         38.44         45.30        11.30 o
   4   7   3          4.47         12.37         7.87 o
   5   7   3         51.09         44.43        12.20 o
   6   7   3        138.89        101.21        15.59 o
   7   7   3          8.68          0.28         8.28 o
  -9   8   3        554.61        581.71        23.18 o
  -8   8   3         85.76         86.51        11.34 o
  -7   8   3       1083.48        996.27        28.32 o
  -6   8   3        834.91        818.20        20.28 o
  -5   8   3       4457.64       4393.06        66.15 o
  -4   8   3       2927.67       2809.31        47.87 o
  -3   8   3        236.28        229.97        14.83 o
  -2   8   3       1888.31       2051.08        29.78 o
  -1   8   3         24.12         16.57         4.19 o
   0   8   3       1309.54       1399.37        21.28 o
   1   8   3       4537.34       4717.01        61.50 o
   2   8   3         91.55        106.98        11.65 o
   3   8   3       3110.43       3016.87        60.06 o
   4   8   3       1053.14        972.95        30.23 o
   5   8   3       2272.30       2286.62        54.82 o
   6   8   3       1200.76       1250.37        39.11 o
   7   8   3        108.33        119.32        21.00 o
  -8   9   3          4.13          9.97         6.48 o
  -7   9   3        411.77        392.91        18.22 o
  -6   9   3         57.58         69.86         8.30 o
  -5   9   3        499.13        442.48        12.85 o
  -4   9   3        553.68        507.91        21.32 o
  -3   9   3       3259.34       3050.54        48.56 o
  -2   9   3        730.97        628.85        14.23 o
  -1   9   3       4428.51       4560.97        60.09 o
   0   9   3       1957.47       2089.34        30.24 o
   1   9   3       2532.46       2514.41        35.99 o
   2   9   3       2208.24       2193.20        40.64 o
   3   9   3       1312.56       1302.73        34.61 o
   4   9   3       1407.08       1373.58        42.43 o
   5   9   3          1.11          5.79        12.47 o
   6   9   3        366.69        356.15        33.45 o
   7   9   3          1.90         -1.28        13.19 o
  -8  10   3         24.94         17.17         7.81 o
  -7  10   3        290.43        254.94        19.45 o
  -6  10   3        759.26        745.89        20.57 o
  -5  10   3        575.66        581.40        13.57 o
  -4  10   3       4105.03       3987.97        57.48 o
  -3  10   3         71.00         86.00         6.43 o
  -2  10   3       4285.59       4183.74        53.63 o
  -1  10   3       1236.36       1196.95        20.60 o
   0  10   3       3604.46       3559.83        44.43 o
   1  10   3       2069.95       2029.67        30.38 o
   2  10   3        366.88        390.95        19.81 o
   3  10   3       1962.55       2000.55        42.65 o
   4  10   3        145.25        130.14        14.86 o
   5  10   3        185.91        165.42        18.60 o
   6  10   3        118.84        114.83        21.57 o
   7  10   3         96.19         79.58        24.59 o
  -8  11   3        582.84        515.46        47.13 o
  -7  11   3        144.08        136.87        18.15 o
  -6  11   3        916.35        870.50        26.00 o
  -5  11   3         28.60         23.96         8.64 o
  -4  11   3         32.96         39.21         7.88 o
  -3  11   3       1583.02       1478.85        24.03 o
  -2  11   3        553.78        502.72        12.12 o
  -1  11   3       3945.44       3938.40        50.47 o
   0  11   3       3040.17       3078.45        62.45 o
   1  11   3       2407.49       2516.36        36.55 o
   2  11   3       6543.02       6407.07       114.16 o
   3  11   3         37.09         41.69        13.98 o
   4  11   3       4514.12       4526.90        92.98 o
   5  11   3         34.67         58.77        14.11 o
   6  11   3        110.79        123.92        19.86 o
   7  11   3        494.07        509.75        31.55 o
  -8  12   3          0.67          1.61        11.25 o
  -7  12   3        277.00        222.80        18.59 o
  -6  12   3         68.44         51.76         9.78 o
  -5  12   3        287.31        240.39        10.86 o
  -4  12   3        663.67        705.22        16.73 o
  -3  12   3       2277.79       2234.59        33.91 o
  -2  12   3       2454.28       2364.10        34.66 o
  -1  12   3        380.11        369.07        12.24 o
   0  12   3        366.46        343.33        11.57 o
   1  12   3        888.51        874.21        16.13 o
   2  12   3          0.94        150.99        57.74 o
   3  12   3          8.35          3.15         8.61 o
   4  12   3         69.44         87.84        17.48 o
   5  12   3          4.21          4.84        10.62 o
   6  12   3        126.79        154.81        26.12 o
   7  12   3         57.69         59.49        23.87 o
  -8  13   3       1443.46       1701.34       100.68 o
  -7  13   3         36.31         21.79        10.63 o
  -6  13   3       1100.43       1106.05        58.03 o
  -5  13   3         28.66         29.60         7.09 o
  -4  13   3       1303.00       1234.71        25.34 o
  -3  13   3         35.86         36.83         7.32 o
  -2  13   3        239.40        347.63        64.24 o
  -1  13   3        756.35        730.14        16.60 o
   0  13   3       3756.68       3680.96        54.52 o
   1  13   3         82.04        103.37         8.39 o
   2  13   3       7088.35       6842.49       117.10 o
   3  13   3        606.39        695.16        25.05 o
   4  13   3       1438.85       1462.66        45.01 o
   5  13   3        827.78       1026.88        81.02 o
   6  13   3        845.40        858.71        38.93 o
  -7  14   3         70.87         54.84        13.14 o
  -6  14   3         10.12         16.60         6.12 o
  -5  14   3         44.82         37.63         7.48 o
  -4  14   3          1.13          2.58         4.68 o
  -3  14   3        805.08        714.51        15.75 o
  -2  14   3        427.32        394.12        14.21 o
  -1  14   3       1356.13       1357.30        25.61 o
   0  14   3       1043.30       1035.83        34.73 o
   1  14   3        380.27        430.10        14.38 o
   2  14   3         57.12         56.44         7.28 o
   3  14   3         51.06         85.96        13.12 o
   4  14   3        383.65        363.76        24.97 o
   5  14   3          0.23          0.03        13.14 o
   6  14   3         32.64         31.25        27.42 o
  -7  15   3          0.47          0.19         9.39 o
  -6  15   3       1853.78       1685.02       167.65 o
  -5  15   3        225.78        199.31        14.20 o
  -4  15   3        181.88        209.48        10.30 o
  -3  15   3        143.02        244.34        32.50 o
  -2  15   3        291.03        268.15        12.47 o
  -1  15   3        161.57        139.33        16.62 o
   0  15   3       2577.82       2508.87        39.72 o
   1  15   3        177.75        208.83         9.34 o
   2  15   3        568.77        512.09        16.03 o
   3  15   3         33.93         37.22        12.96 o
   4  15   3       1537.52       1566.30        40.21 o
   5  15   3        445.91        519.73        36.91 o
   6  15   3        372.97        401.44        36.76 o
  -7  16   3          8.00         18.14        23.70 o
  -6  16   3        162.36        133.81        25.65 o
  -5  16   3        124.12        110.29         9.82 o
  -4  16   3        765.96        846.26        54.92 o
  -3  16   3         44.05         68.91        10.18 o
  -2  16   3       1883.86       1927.29        35.52 o
  -1  16   3         12.44         94.64        33.59 o
   0  16   3        847.57        816.22        26.66 o
   1  16   3          4.63          1.16         8.08 o
   2  16   3         12.07         13.66         6.34 o
   3  16   3        117.66        113.36        17.93 o
   4  16   3          0.87          3.92        12.53 o
   5  16   3         19.23         26.91        21.83 o
  -6  17   3        274.21        260.77        24.13 o
  -5  17   3        341.27        331.55        50.53 o
  -4  17   3         44.61         39.06         9.44 o
  -3  17   3       1147.84       1186.40        26.43 o
  -2  17   3        601.47        526.45        18.88 o
  -1  17   3         16.82         21.92         8.11 o
   0  17   3         67.49         55.84         9.95 o
   1  17   3        120.14        119.91         8.70 o
   2  17   3        600.41        714.56        35.05 o
   3  17   3         20.95         21.75        17.75 o
   4  17   3        237.64        273.62        25.50 o
   5  17   3         11.12          5.33        15.69 o
  -6  18   3        106.58        119.77        20.08 o
  -5  18   3        313.43        269.59        42.18 o
  -4  18   3       1411.24       1248.08        90.70 o
  -3  18   3         29.34         31.95         7.54 o
  -2  18   3        870.01        820.08        25.07 o
  -1  18   3         14.36         13.72         7.93 o
   0  18   3        261.45        267.22        13.36 o
   1  18   3         14.86         17.13         6.03 o
   2  18   3         99.82         84.92        16.76 o
   3  18   3        472.92        587.67        38.84 o
   4  18   3         97.27        122.69        26.35 o
  -5  19   3        217.07        175.69        26.92 o
  -4  19   3         34.85         20.20         7.61 o
  -3  19   3        228.96        238.56        13.56 o
  -2  19   3         12.97         13.66         7.21 o
  -1  19   3        656.02        655.26        20.82 o
   0  19   3         69.21         96.81        13.00 o
   1  19   3          0.17         -0.54         4.99 o
   2  19   3          5.37          2.39         9.85 o
   3  19   3        112.79         76.24        22.09 o
   4  19   3         34.41         34.88        17.51 o
  -4  20   3        415.98        300.15        38.64 o
  -3  20   3         29.33         36.10         9.48 o
  -2  20   3        543.56        537.71        19.74 o
  -1  20   3         61.84         77.47        10.24 o
   0  20   3         99.24         96.68         9.88 o
   1  20   3        173.25        173.15        14.02 o
   2  20   3         18.70          4.74        12.16 o
   3  20   3        595.39        596.46        90.64 o
  -4  21   3          6.77          7.06         9.72 o
  -3  21   3          1.50          4.57         6.46 o
  -2  21   3         48.42         35.57         9.29 o
  -1  21   3          8.88          9.87         7.84 o
   0  21   3        137.93        140.91        12.04 o
   1  21   3         12.13         23.54        10.46 o
   2  21   3         19.37         10.95        14.31 o
  -2  22   3        113.51         93.11        16.25 o
  -1  22   3        103.58        119.68        12.52 o
   0  22   3        218.56        210.23        18.71 o
   1  22   3        466.73        561.30        39.99 o
  -9   0   4        894.26        859.78        41.76 o
  -8   0   4        575.09        645.35        84.66 o
  -7   0   4         22.84         27.12         9.62 o
  -6   0   4       5238.80       5477.50        99.83 o
  -5   0   4       2129.28       1900.15        41.73 o
  -4   0   4        145.30        159.45        55.25 o
  -3   0   4       1835.95       1644.70        34.84 o
  -2   0   4       1124.40       1157.73        25.12 o
  -1   0   4       7828.34       8257.35       162.93 o
   0   0   4        173.27        227.42         9.94 o
   1   0   4      11415.75      11611.04       240.55 o
   2   0   4       1181.47       1122.29        27.55 o
   3   0   4       4908.48       5131.67       104.63 o
   4   0   4       3479.37       3766.05       205.78 o
   5   0   4          2.71          7.53         8.83 o
   6   0   4        227.33        236.11        19.05 o
   7   0   4       1314.46       1416.36        53.10 o
   8   0   4        160.60        166.17        15.08 o
  -9   1   4         73.79         91.46        10.42 o
  -8   1   4        187.76        194.78         9.01 o
  -7   1   4       1479.62       1505.54        24.23 o
  -6   1   4         11.86         15.53         4.80 o
  -5   1   4          3.45         13.46         3.75 o
  -4   1   4        734.56        701.58        61.23 o
  -3   1   4        357.45        395.52        11.86 o
  -2   1   4        847.78        700.46        14.14 o
  -1   1   4        267.23        261.24         9.39 o
   0   1   4       1395.89       1383.79        19.94 o
   1   1   4         33.85         48.13         3.72 o
   2   1   4         61.59         93.13        13.24 o
   3   1   4        555.64        485.19        12.86 o
   4   1   4         60.22         52.43         5.50 o
   5   1   4       1178.27       1226.28        26.23 o
   6   1   4        223.18        265.91        46.69 o
   7   1   4        198.59        255.09        51.08 o
   8   1   4         83.16         84.42        15.97 o
  -9   2   4        224.63        240.89        12.69 o
  -8   2   4       1489.07       1546.81        27.55 o
  -7   2   4         48.56         83.67        18.40 o
  -6   2   4       1399.07       1404.99        25.66 o
  -5   2   4        114.39        106.54         5.44 o
  -4   2   4       3187.30       3131.30        44.41 o
  -3   2   4       1778.60       1560.99        24.51 o
  -2   2   4         11.35         16.76         2.30 o
  -1   2   4       2818.15       2818.40       100.62 o
   0   2   4       2199.62       2126.85        30.49 o
   1   2   4       3799.94       4034.68        66.91 o
   2   2   4       5312.64       5837.56        81.70 o
   3   2   4        522.47        547.22        18.52 o
   4   2   4       2163.12       2235.99        36.82 o
   5   2   4        170.05        167.33         8.95 o
   6   2   4        723.24        700.72        16.43 o
   7   2   4        469.05        466.86        20.96 o
   8   2   4          7.84         11.32        11.97 o
  -9   3   4       1081.61       1110.03        27.60 o
  -8   3   4        367.55        388.20        11.87 o
  -7   3   4       1306.45       1331.52        20.63 o
  -6   3   4         15.26         20.40         4.65 o
  -5   3   4       1925.77       1832.10        22.64 o
  -4   3   4       1330.63       1499.07        25.36 o
  -3   3   4        366.52        321.86         9.28 o
  -2   3   4       1436.91       1488.03        21.92 o
  -1   3   4         33.16         49.86         4.77 o
   0   3   4        281.89        313.40         6.67 o
   1   3   4        596.40        594.88        48.22 o
   2   3   4          1.37         13.65         3.00 o
   3   3   4       5398.64       5556.39        71.03 o
   4   3   4        299.19        317.27        10.90 o
   5   3   4       2938.34       2886.99        47.51 o
   6   3   4        757.09        815.02        23.78 o
   7   3   4        702.48        694.18        42.43 o
   8   3   4        505.02        562.10        50.61 o
  -9   4   4         36.36         35.76         9.41 o
  -8   4   4        791.83        786.58        17.64 o
  -7   4   4        255.90        243.52         9.87 o
  -6   4   4       1457.21       1386.18        22.86 o
  -5   4   4        161.85        167.06         9.09 o
  -4   4   4       1384.82       1307.50        18.29 o
  -3   4   4          8.75          9.72         1.64 o
  -2   4   4       2762.10       3093.86        42.39 o
  -1   4   4        427.22        399.07         9.81 o
   0   4   4       1935.67       2121.92        30.94 o
   1   4   4        570.29        556.20         9.78 o
   2   4   4       2932.65       2720.46        45.22 o
   3   4   4        669.55        618.99        11.82 o
   4   4   4       2829.01       2671.01        50.30 o
   5   4   4        213.56        202.84         9.77 o
   6   4   4       1008.40       1026.92        35.24 o
   7   4   4        263.64        309.65        28.36 o
  -9   5   4        139.17        141.86        10.44 o
  -8   5   4          0.54          4.14         3.63 o
  -7   5   4        697.29        629.23        14.82 o
  -6   5   4        574.59        533.44        12.91 o
  -5   5   4        811.99        755.73        14.25 o
  -4   5   4       3642.14       3454.01        45.83 o
  -3   5   4        183.09        186.13         6.57 o
  -2   5   4      16387.92      18290.79       251.97 o
  -1   5   4        503.85        532.66        11.70 o
   0   5   4      12628.06      13535.73       205.23 o
   1   5   4       2757.44       2782.26        55.02 o
   2   5   4       1500.84       1209.89        39.37 o
   3   5   4       2304.40       2194.98        44.06 o
   4   5   4          1.35          1.42         1.19 o
   5   5   4       2340.60       2343.07        33.61 o
   6   5   4        675.41        625.77        31.53 o
   7   5   4        357.56        346.85        38.06 o
  -9   6   4         31.60         31.07         9.25 o
  -8   6   4        475.06        460.37        25.29 o
  -7   6   4         79.04         75.09        10.91 o
  -6   6   4         63.99         56.50         7.48 o
  -5   6   4        557.06        494.91        18.66 o
  -4   6   4       1273.47       1208.38        18.97 o
  -3   6   4        752.83        765.31        23.18 o
  -2   6   4        145.52        166.41         6.39 o
  -1   6   4         25.91         30.26         5.86 o
   0   6   4       1794.49       2085.63        31.32 o
   1   6   4       1637.64       1575.43        22.46 o
   2   6   4        134.21        114.62        15.03 o
   3   6   4        491.85        429.01        17.47 o
   4   6   4        335.33        410.18        98.31 o
   5   6   4        192.20        198.62        14.54 o
   6   6   4        128.49        135.80        18.02 o
   7   6   4          0.13          3.82         9.80 o
  -9   7   4        114.69        118.21        12.25 o
  -8   7   4         58.04         56.97        11.06 o
  -7   7   4        155.02        146.97        17.36 o
  -6   7   4        190.49        181.25        10.03 o
  -5   7   4         38.13         35.69         7.83 o
  -4   7   4       5123.22       4881.07        66.70 o
  -3   7   4         35.08         45.84         5.67 o
  -2   7   4      15462.03      16196.02       254.46 o
  -1   7   4       2906.08       2857.18        39.39 o
   0   7   4      14202.01      14646.65       184.74 o
   1   7   4        871.79        801.78        11.57 o
   2   7   4       6680.54       6503.54       117.79 o
   3   7   4       1560.16       1523.94        36.05 o
   4   7   4        167.05        201.20        24.40 o
   5   7   4        413.59        426.13        19.29 o
   6   7   4        592.88        568.34        26.42 o
   7   7   4        163.08        130.09        22.65 o
  -9   8   4        427.65        417.79        16.47 o
  -8   8   4         43.66         42.66         8.50 o
  -7   8   4        152.68        164.13        13.67 o
  -6   8   4          4.32          4.39         4.68 o
  -5   8   4        124.15        112.70         6.10 o
  -4   8   4       1136.21       1113.77        18.48 o
  -3   8   4         32.66         40.42         5.58 o
  -2   8   4       1108.00       1126.82        18.05 o
  -1   8   4         19.76         43.58         5.23 o
   0   8   4        852.22        987.72        16.31 o
   1   8   4        322.29        347.08        21.64 o
   2   8   4       1284.03       1313.70        31.59 o
   3   8   4        233.47        229.97        20.69 o
   4   8   4        870.59        846.01        37.34 o
   5   8   4          1.08          1.76         7.80 o
   6   8   4        266.05        285.74        21.92 o
   7   8   4         84.20        106.58        30.94 o
  -8   9   4        379.42        322.60        18.10 o
  -7   9   4        180.47        167.87        15.21 o
  -6   9   4        107.80        113.98         9.67 o
  -5   9   4        993.09        937.98        22.50 o
  -4   9   4        635.60        606.30        21.96 o
  -3   9   4        177.38        184.00         7.94 o
  -2   9   4       2969.25       2756.90        37.93 o
  -1   9   4         34.91         28.52         4.94 o
   0   9   4       7470.86       7568.21       102.65 o
   1   9   4       4889.61       4841.91        58.68 o
   2   9   4       1211.22       1227.31        27.16 o
   3   9   4       1259.64       1323.12        32.84 o
   4   9   4         13.81          7.37        11.79 o
   5   9   4        501.16        510.26        25.25 o
   6   9   4        187.18        191.65        20.90 o
   7   9   4         38.79         35.45        27.93 o
  -8  10   4        151.79        172.66        25.35 o
  -7  10   4       1314.81       1355.21        53.08 o
  -6  10   4       1373.72       1307.79        23.07 o
  -5  10   4        292.66        258.47         8.82 o
  -4  10   4       1101.83        975.62        18.84 o
  -3  10   4        814.29        738.42        15.27 o
  -2  10   4        513.92        465.64        12.98 o
  -1  10   4        541.77        520.46        12.33 o
   0  10   4       1794.79       1707.76        29.16 o
   1  10   4         24.17         53.01         7.35 o
   2  10   4       2461.69       2453.55        47.52 o
   3  10   4        130.03        116.75        14.06 o
   4  10   4       1424.96       1448.94        45.86 o
   5  10   4         51.07         65.42        15.90 o
   6  10   4        249.22        235.03        22.65 o
   7  10   4        234.95        293.44        44.42 o
  -8  11   4        161.69        162.48        43.32 o
  -7  11   4        421.79        353.79        21.69 o
  -6  11   4         96.08         81.83         8.66 o
  -5  11   4        143.88        150.29        37.32 o
  -4  11   4          2.79          8.23         5.58 o
  -3  11   4        486.69        510.28        13.35 o
  -2  11   4         36.64         51.22        16.51 o
  -1  11   4         91.28         96.01         7.55 o
   0  11   4         30.58         30.41         6.65 o
   1  11   4       1304.90       1324.03        22.71 o
   2  11   4        332.63        432.92        49.03 o
   3  11   4       3702.91       3715.36        80.64 o
   4  11   4        211.42        213.81        24.23 o
   5  11   4        300.21        334.47        24.15 o
   6  11   4         24.23         30.86        18.74 o
  -8  12   4       1027.68        867.82       183.84 o
  -7  12   4          0.21          2.08         5.37 o
  -6  12   4       1059.69        923.06        21.13 o
  -5  12   4          9.26         14.26         5.01 o
  -4  12   4        202.25        203.90         8.53 o
  -3  12   4       1873.31       1847.82        30.58 o
  -2  12   4         74.01        113.85        17.46 o
  -1  12   4       6043.11       6166.45       100.25 o
   0  12   4        240.79        283.95        12.84 o
   1  12   4       2796.43       2729.66        43.40 o
   2  12   4       2320.39       2291.79        44.07 o
   3  12   4         12.82         12.39        11.89 o
   4  12   4       1296.79       1290.23        41.92 o
   5  12   4        370.77        363.28        24.05 o
   6  12   4         27.98         25.28        14.57 o
  -8  13   4         69.72         47.24        59.79 o
  -7  13   4         19.91         18.22         6.61 o
  -6  13   4        126.60        110.70        10.98 o
  -5  13   4         76.10         90.94         8.69 o
  -4  13   4          3.37          6.04         6.82 o
  -3  13   4        559.45        549.74        15.23 o
  -2  13   4        173.29        322.52        45.44 o
  -1  13   4         23.43         25.58         9.40 o
   0  13   4         28.41         25.15         8.31 o
   1  13   4        251.70        265.15        20.13 o
   2  13   4        244.80        343.29        28.59 o
   3  13   4        130.77        140.44        17.06 o
   4  13   4         52.40        148.13        41.66 o
   5  13   4        271.33        269.72        25.85 o
   6  13   4         46.58         59.46        20.06 o
  -7  14   4         90.09        100.30        22.17 o
  -6  14   4        344.84        326.33        15.19 o
  -5  14   4       1074.71       1044.84        23.31 o
  -4  14   4        231.59        260.84        25.97 o
  -3  14   4       1520.03       1423.79        29.59 o
  -2  14   4         61.39         99.02        21.93 o
  -1  14   4       8805.46       8794.01       131.51 o
   0  14   4        527.36        478.04        19.63 o
   1  14   4       4320.35       4396.30        80.11 o
   2  14   4       2356.42       2642.18       134.75 o
   3  14   4         72.31         78.35        16.52 o
   4  14   4        618.57        676.81        32.85 o
   5  14   4        267.54        365.14        45.64 o
   6  14   4        128.02        116.93        21.64 o
  -7  15   4        150.04        113.07        38.51 o
  -6  15   4          3.49          1.17         5.80 o
  -5  15   4        298.70        291.98        14.40 o
  -4  15   4        477.18        535.59        61.83 o
  -3  15   4       1216.69       1207.00        28.17 o
  -2  15   4         25.04         46.12        19.55 o
  -1  15   4         60.59        107.05        22.56 o
   0  15   4        949.46        928.47        30.81 o
   1  15   4       2657.53       2760.91        53.11 o
   2  15   4         11.90        107.70        54.65 o
   3  15   4        876.75        959.35        29.79 o
   4  15   4        107.19        487.70       116.04 o
   5  15   4         58.20         86.39        26.15 o
  -7  16   4         50.97        213.95       102.97 o
  -6  16   4        242.70        223.02        32.88 o
  -5  16   4        393.34        384.17        23.28 o
  -4  16   4        172.93        158.21        13.37 o
  -3  16   4       1859.07       1826.29        38.05 o
  -2  16   4          3.25          2.30         6.71 o
  -1  16   4        256.17        312.17        39.74 o
   0  16   4       1195.30       1202.44        27.78 o
   1  16   4       1435.03       1424.69        31.81 o
   2  16   4        302.53        303.80        20.38 o
   3  16   4        364.94        382.63        27.16 o
   4  16   4        840.71        883.94        37.16 o
   5  16   4         79.06         66.61        21.56 o
  -6  17   4        120.97         82.88        11.34 o
  -5  17   4        905.31        781.07        50.82 o
  -4  17   4        201.19        167.34        11.60 o
  -3  17   4        261.10        259.69        13.23 o
  -2  17   4       2507.89       2545.16        56.11 o
  -1  17   4         87.56        144.79        22.61 o
   0  17   4        527.82        487.76        17.13 o
   1  17   4       1731.46       1699.86        55.42 o
   2  17   4        124.93        110.78        19.01 o
   3  17   4       2691.55       2853.79        70.20 o
   4  17   4        184.81        189.45        27.32 o
  -6  18   4         34.98         26.00         6.88 o
  -5  18   4        279.12        252.60        18.49 o
  -4  18   4        105.12        108.63        13.39 o
  -3  18   4         44.78         49.19         9.24 o
  -2  18   4         54.28         68.86        10.65 o
  -1  18   4         71.99         75.30        12.34 o
   0  18   4         47.52         50.82        13.64 o
   1  18   4         38.88         32.11        10.04 o
   2  18   4         81.26        182.49        74.80 o
   3  18   4        512.75        490.34        41.60 o
   4  18   4        110.10        148.99        26.15 o
  -5  19   4        289.28        218.90        31.90 o
  -4  19   4       1060.82        959.71        64.40 o
  -3  19   4          9.06          9.72         7.93 o
  -2  19   4       1455.57       1521.55        33.94 o
  -1  19   4        109.78        116.13        14.98 o
   0  19   4       1386.76       1413.61        32.69 o
   1  19   4         50.21         49.79        10.56 o
   2  19   4        337.77        361.60        33.69 o
   3  19   4        908.72        885.94        40.31 o
  -4  20   4        160.79        144.33        19.36 o
  -3  20   4          7.58          6.98         8.49 o
  -2  20   4         44.03         40.02        10.69 o
  -1  20   4          8.65         12.32        10.51 o
   0  20   4         13.93         25.53        11.85 o
   1  20   4          0.24          0.11         7.99 o
   2  20   4         11.41          9.54        14.06 o
   3  20   4          4.99         -0.56        11.29 o
  -3  21   4          6.82          2.69         6.26 o
  -2  21   4        892.65        849.62        37.65 o
  -1  21   4          0.49         -2.80         7.85 o
   0  21   4       1087.88       1085.57        46.37 o
   1  21   4        206.24        208.41        26.98 o
   2  21   4        427.19        526.19        32.95 o
  -2  22   4         77.52         65.14        14.69 o
  -1  22   4         12.51         17.88         9.30 o
   0  22   4         89.04         92.95        13.49 o
  -9   1   5        851.25        981.08        40.43 o
  -8   1   5       2187.66       2249.24        34.02 o
  -7   1   5        543.95        530.41        11.62 o
  -6   1   5       6738.22       6814.13       101.55 o
  -5   1   5         18.16         18.58        10.10 o
  -4   1   5       2909.78       2815.66        90.50 o
  -3   1   5        494.26        525.87        11.16 o
  -2   1   5        614.13        600.34        17.20 o
  -1   1   5       2313.36       2624.59        53.44 o
   0   1   5       3139.77       3083.11        42.37 o
   1   1   5       4898.75       5389.72        76.09 o
   2   1   5      12552.87      13376.63       205.90 o
   3   1   5       1461.33       1671.47        56.30 o
   4   1   5       7536.24       7646.83       119.87 o
   5   1   5        275.96        268.58        11.01 o
   6   1   5       1716.02       1740.14        49.54 o
   7   1   5        304.08        284.56        16.49 o
  -9   2   5         55.92         73.52        14.82 o
  -8   2   5         55.01         56.48         6.22 o
  -7   2   5         10.48         78.71        38.04 o
  -6   2   5       1179.89       1133.68        20.80 o
  -5   2   5         17.77         30.07         9.34 o
  -4   2   5       4987.54       4994.64        73.60 o
  -3   2   5        282.99        289.87        14.53 o
  -2   2   5       4722.37       4200.87        73.50 o
  -1   2   5        520.43        563.94        14.15 o
   0   2   5      11573.48      12362.25       183.70 o
   1   2   5       1669.97       1759.19        25.59 o
   2   2   5       1865.50       1816.99        28.16 o
   3   2   5        110.11        107.56         7.19 o
   4   2   5         14.60         28.88         5.55 o
   5   2   5         61.05         66.73         8.00 o
   6   2   5        420.70        412.62        14.24 o
   7   2   5        107.10        109.53        17.40 o
  -9   3   5        289.06        258.69        11.87 o
  -8   3   5        937.36        840.34        25.80 o
  -7   3   5         13.54         13.70         3.08 o
  -6   3   5       1402.77       1340.71        35.35 o
  -5   3   5       1212.02       1204.92        22.58 o
  -4   3   5       5147.10       5352.97        81.90 o
  -3   3   5       2702.75       2713.80        45.05 o
  -2   3   5         92.22         84.20         5.27 o
  -1   3   5       7769.03       8856.09       226.30 o
   0   3   5        330.95        523.81        32.38 o
   1   3   5       8949.85      10021.51       145.33 o
   2   3   5       1683.14       1718.86        33.31 o
   3   3   5        392.55        379.00         9.49 o
   4   3   5       1783.65       1718.35        27.26 o
   5   3   5          2.25          3.71         5.61 o
   6   3   5        158.13        219.87        86.20 o
   7   3   5        145.63        183.50        33.45 o
  -9   4   5          7.38         10.33         6.02 o
  -8   4   5        306.87        294.55        12.72 o
  -7   4   5        706.45        656.09        17.96 o
  -6   4   5        450.79        409.74        23.20 o
  -5   4   5        211.15        187.47         9.41 o
  -4   4   5       4201.69       4071.81        62.48 o
  -3   4   5         83.39         91.45         9.02 o
  -2   4   5       9219.93       9873.48       144.40 o
  -1   4   5       6460.68       7089.98       158.06 o
   0   4   5       6554.16       6569.58        97.64 o
   1   4   5         22.56         90.47        29.28 o
   2   4   5       4021.19       3900.94        49.91 o
   3   4   5       1595.25       1537.76        21.38 o
   4   4   5         95.19         86.99         6.28 o
   5   4   5        782.72        764.80        26.50 o
   6   4   5       1485.61       1327.96        61.94 o
   7   4   5          8.19          1.94        18.08 o
  -9   5   5          7.48         10.16         6.93 o
  -8   5   5        292.08        278.25        11.75 o
  -7   5   5          0.03          3.41         4.68 o
  -6   5   5        252.51        248.90        13.79 o
  -5   5   5        280.45        297.35        10.52 o
  -4   5   5        986.81        909.03        16.99 o
  -3   5   5       9149.16       9510.95       149.92 o
  -2   5   5        448.43        434.59        14.48 o
  -1   5   5      12284.54      12876.12       197.36 o
   0   5   5       1637.30       1796.51        28.92 o
   1   5   5         85.35         81.65         5.98 o
   2   5   5         34.35         75.34        26.59 o
   3   5   5         69.16         89.36        35.80 o
   4   5   5        172.03        160.62        14.07 o
   5   5   5          0.08         -0.57         2.94 o
   6   5   5         43.41        124.12        51.30 o
   7   5   5         18.51         11.34        12.54 o
  -9   6   5        141.68        163.58        13.70 o
  -8   6   5       1338.36       1428.92        43.17 o
  -7   6   5       1003.86       1073.14        33.87 o
  -6   6   5        442.64        415.51        15.40 o
  -5   6   5       3021.37       2882.81        47.42 o
  -4   6   5       1428.17       1444.70        20.58 o
  -3   6   5       2692.34       2454.05        31.12 o
  -2   6   5       7976.29       8391.78       107.16 o
  -1   6   5        157.76        128.93         9.31 o
   0   6   5       2573.42       2448.68        45.12 o
   1   6   5       2350.27       2227.03        32.52 o
   2   6   5          4.97         15.55         7.26 o
   3   6   5       3547.75       3698.03        73.47 o
   4   6   5        424.22        475.15        55.32 o
   5   6   5       1317.82       1389.10        38.77 o
   6   6   5       1005.24       1056.61        35.48 o
   7   6   5        242.83        272.32        25.72 o
  -9   7   5         25.70         28.61         9.48 o
  -8   7   5         79.65         95.47        23.01 o
  -7   7   5         75.21         50.87         7.93 o
  -6   7   5        911.93        807.16        34.14 o
  -5   7   5        119.84        136.67         6.26 o
  -4   7   5        293.49        276.76         7.30 o
  -3   7   5        653.82        794.71        15.84 o
  -2   7   5         73.35         65.80         5.13 o
  -1   7   5         14.60         61.24         8.91 o
   0   7   5         38.97         57.69         5.43 o
   1   7   5        566.92        676.06        11.24 o
   2   7   5        104.57        139.56        14.24 o
   3   7   5        726.07        738.37        22.90 o
   4   7   5          5.72          7.51        11.59 o
   5   7   5         68.08         73.96        16.76 o
   6   7   5          7.19          6.67         9.56 o
   7   7   5          2.67        -22.12        22.60 o
  -9   8   5         29.48         36.11        16.24 o
  -8   8   5        249.63        272.48        22.97 o
  -7   8   5        794.02        635.71        43.58 o
  -6   8   5        305.10        307.56         8.49 o
  -5   8   5       3079.36       3079.47        45.06 o
  -4   8   5        616.54        583.92        12.41 o
  -3   8   5       2453.76       2529.20        36.05 o
  -2   8   5       3276.65       3260.48        45.01 o
  -1   8   5       2347.17       2772.78        57.86 o
   0   8   5       2507.52       2348.17        29.89 o
   1   8   5       4646.45       4750.16        62.48 o
   2   8   5         53.68         89.33        11.98 o
   3   8   5       2007.84       2000.60        47.01 o
   4   8   5        399.11        403.61        21.42 o
   5   8   5        969.87       1050.83        39.66 o
   6   8   5       1165.50       1321.23        73.71 o
   7   8   5        271.73        302.95        39.95 o
  -8   9   5        136.95        114.16        20.99 o
  -7   9   5        369.30        291.85        19.46 o
  -6   9   5        805.64        768.72        16.58 o
  -5   9   5        761.77        692.85        14.95 o
  -4   9   5       1441.03       1391.36        23.27 o
  -3   9   5       4704.65       4660.96        66.27 o
  -2   9   5        144.56        129.22         6.15 o
  -1   9   5       3737.49       3643.94        52.77 o
   0   9   5         96.27        144.30        11.17 o
   1   9   5       2007.79       1784.94        24.79 o
   2   9   5          5.40         11.65         8.02 o
   3   9   5        361.44        386.10        23.87 o
   4   9   5          7.59          3.09        10.73 o
   5   9   5          8.93         11.28        14.05 o
   6   9   5          1.30          3.30        11.75 o
  -8  10   5         58.23         35.29        15.73 o
  -7  10   5         86.96         77.73         8.48 o
  -6  10   5        171.97        178.43         8.22 o
  -5  10   5       2713.52       2566.45        40.49 o
  -4  10   5        240.14        214.90         9.78 o
  -3  10   5        499.72        466.36        15.81 o
  -2  10   5       3622.62       3615.04       181.08 o
  -1  10   5         12.56          0.55         5.44 o
   0  10   5       2817.49       2741.79        36.30 o
   1  10   5       2078.80       2238.34        32.78 o
   2  10   5       1171.60       1163.55        45.83 o
   3  10   5        147.63        168.05        19.99 o
   4  10   5        451.61        475.89        25.04 o
   5  10   5         10.76          5.79        16.95 o
   6  10   5        221.04        223.89        26.69 o
  -8  11   5        413.80        394.11        47.66 o
  -7  11   5         71.74         70.45        14.13 o
  -6  11   5        506.37        484.62        13.73 o
  -5  11   5       1223.22       1140.70        22.34 o
  -4  11   5       1587.62       1432.84        24.91 o
  -3  11   5       5615.96       5456.69        81.10 o
  -2  11   5        230.97        265.12        12.75 o
  -1  11   5       7416.12       7339.65       105.67 o
   0  11   5         97.24        136.91        13.29 o
   1  11   5        969.99       1017.00        19.16 o
   2  11   5       1329.09       1374.14        38.81 o
   3  11   5          5.94          8.90        10.79 o
   4  11   5        646.31        682.97        27.27 o
   5  11   5         57.92         68.74        20.98 o
   6  11   5         67.22         83.90        19.93 o
  -8  12   5         17.61          4.14        14.60 o
  -7  12   5        160.34        142.61        19.38 o
  -6  12   5          0.50          3.52         5.12 o
  -5  12   5         25.28         27.78         6.81 o
  -4  12   5        688.31        660.89        31.65 o
  -3  12   5       1190.93       1139.43        24.93 o
  -2  12   5        400.59        391.67        21.19 o
  -1  12   5         62.65         64.10        13.37 o
   0  12   5       3192.63       3109.13        49.49 o
   1  12   5        269.31        242.18         7.51 o
   2  12   5        151.82        217.63        24.84 o
   3  12   5         26.26         22.85        13.46 o
   4  12   5         88.64        111.09        20.40 o
   5  12   5        185.64        198.67        27.68 o
   6  12   5         13.44         16.84        18.78 o
  -8  13   5        403.20        423.41        56.24 o
  -7  13   5        305.49        286.97        18.56 o
  -6  13   5       2231.70       2095.51        51.96 o
  -5  13   5         31.87         24.64         7.68 o
  -4  13   5        847.46        778.20        18.54 o
  -3  13   5       3670.29       3510.45        54.81 o
  -2  13   5       1810.12       1697.12        33.38 o
  -1  13   5       4217.65       4361.13        66.15 o
   0  13   5        239.63        219.58        14.50 o
   1  13   5        757.22        776.38        26.88 o
   2  13   5       2375.44       2519.74        49.76 o
   3  13   5         10.48         10.51        14.73 o
   4  13   5       1464.51       1595.23        46.37 o
   5  13   5        113.01        138.21        22.97 o
   6  13   5        174.87        244.03        24.84 o
  -7  14   5        114.21         79.82        12.15 o
  -6  14   5         88.17         70.99         7.60 o
  -5  14   5        113.44        146.12        19.50 o
  -4  14   5         92.12        121.53        17.97 o
  -3  14   5        185.88        200.21        13.32 o
  -2  14   5         49.79         60.83         8.55 o
  -1  14   5       1297.29       1232.39        32.29 o
   0  14   5        893.31        908.48        29.67 o
   1  14   5        192.29        167.38         8.39 o
   2  14   5          8.38        221.57        79.90 o
   3  14   5         54.28         66.80        17.10 o
   4  14   5         36.57         46.42        21.77 o
   5  14   5         15.89         18.48        20.28 o
  -7  15   5         21.99         38.10        14.85 o
  -6  15   5        711.79        633.12        31.47 o
  -5  15   5        112.89        105.50        11.76 o
  -4  15   5       2899.52       2890.45        49.38 o
  -3  15   5        666.05        666.65        19.26 o
  -2  15   5        250.26        253.82        17.34 o
  -1  15   5       1633.82       1662.73        31.54 o
   0  15   5         10.49          2.78         4.80 o
   1  15   5       2021.53       1985.36        35.13 o
   2  15   5        709.43        730.91        29.21 o
   3  15   5         72.54         57.51        21.77 o
   4  15   5        517.97        581.20        38.10 o
   5  15   5         48.58         53.72        21.08 o
  -7  16   5        136.66         94.64        22.66 o
  -6  16   5         65.93         67.91        11.78 o
  -5  16   5        854.45        822.44        31.66 o
  -4  16   5        311.82        299.76        17.68 o
  -3  16   5        150.47        181.43        11.74 o
  -2  16   5       1065.52       1151.90        29.02 o
  -1  16   5         60.93         69.61        14.21 o
   0  16   5       1924.22       1897.78        38.69 o
   1  16   5        222.29        231.92        11.97 o
   2  16   5       1354.57       1441.78        51.36 o
   3  16   5        103.65        101.51        20.84 o
   4  16   5          0.38         -7.37        14.99 o
  -6  17   5        360.53        283.63        28.42 o
  -5  17   5        403.97        424.15        34.53 o
  -4  17   5        807.74        785.43        25.48 o
  -3  17   5        343.32        339.47        16.84 o
  -2  17   5         83.89        171.84        39.72 o
  -1  17   5       1572.05       1629.00        37.20 o
   0  17   5        620.72        581.24        24.83 o
   1  17   5        496.51        595.85        31.47 o
   2  17   5        135.89        126.79        19.46 o
   3  17   5        240.20        238.03        27.56 o
   4  17   5         42.09         34.85        17.48 o
  -6  18   5        129.09        110.29        23.52 o
  -5  18   5        374.35        313.25        30.21 o
  -4  18   5        335.96        338.59        24.73 o
  -3  18   5        460.21        447.99        20.70 o
  -2  18   5       3516.51       3609.60        67.98 o
  -1  18   5          5.04         29.33        15.49 o
   0  18   5        675.92        707.41        22.60 o
   1  18   5        429.94        370.12        37.32 o
   2  18   5        137.36        142.92        21.39 o
   3  18   5        342.98        410.12        28.96 o
   4  18   5        222.17        214.38        42.03 o
  -5  19   5         46.88         49.11        10.49 o
  -4  19   5         96.83         82.65        10.24 o
  -3  19   5        375.49        398.01        20.12 o
  -2  19   5         56.34         44.40        10.99 o
  -1  19   5          0.47          0.80         4.80 o
   0  19   5        127.10        116.74        16.27 o
   1  19   5        301.54        307.04        32.71 o
   2  19   5        116.26        122.10        21.57 o
   3  19   5         16.60         30.55        21.88 o
  -4  20   5        604.96        504.75        47.37 o
  -3  20   5        109.36         91.26        12.72 o
  -2  20   5        623.62        632.20        24.81 o
  -1  20   5         63.04         70.25        12.63 o
   0  20   5        606.82        594.73        23.18 o
   1  20   5        232.12        258.91        23.07 o
   2  20   5          2.20         -8.92        15.33 o
  -3  21   5        246.64        202.13        15.47 o
  -2  21   5         18.18         14.91        11.48 o
  -1  21   5         16.62          8.11         8.35 o
   0  21   5        126.23        131.21        12.53 o
   1  21   5        125.97        130.18        22.82 o
  -1  22   5         35.47         11.44        18.43 o
  -9   0   6         19.95         19.42        18.36 o
  -8   0   6       1383.61       1384.58        47.75 o
  -7   0   6        461.16        433.36        33.47 o
  -6   0   6       1525.11       1394.35        57.39 o
  -5   0   6       2600.40       2343.35        78.87 o
  -4   0   6       2401.96       2196.35        35.64 o
  -3   0   6        842.37        829.90        26.68 o
  -2   0   6       8299.93       9534.21       276.63 o
  -1   0   6       5805.86       6056.15       127.08 o
   0   0   6        197.95        340.02        14.00 o
   1   0   6      11166.59      10994.75       234.13 o
   2   0   6       1264.12       1337.96        31.06 o
   3   0   6       1221.67       1121.18        32.06 o
   4   0   6       1344.92       1243.01        32.60 o
   5   0   6        445.94        399.53        16.76 o
   6   0   6        332.50        303.30        27.48 o
   7   0   6         43.55         52.74        10.98 o
  -9   1   6        238.94        256.38        18.52 o
  -8   1   6        116.65        169.03        37.85 o
  -7   1   6         95.63         93.44        18.15 o
  -6   1   6         39.39        102.43        58.48 o
  -5   1   6          2.17         11.83        10.30 o
  -4   1   6       1248.08       1370.53        25.10 o
  -3   1   6          1.19         18.58         6.49 o
  -2   1   6         37.73         30.60         8.98 o
  -1   1   6        283.93        267.96         9.38 o
   0   1   6       1342.05       1536.10        25.13 o
   1   1   6         25.83         28.09         5.75 o
   2   1   6          4.22         12.57         3.59 o
   3   1   6       2072.93       1908.74        30.83 o
   4   1   6         99.55        111.51         7.08 o
   5   1   6        112.11        112.48         8.54 o
   6   1   6         13.35         14.10         7.05 o
   7   1   6          8.57         13.31        16.72 o
  -9   2   6        321.18        356.89        26.70 o
  -8   2   6        463.77        547.82        25.52 o
  -7   2   6          3.17         -5.52         9.52 o
  -6   2   6       2500.70       2450.01        76.28 o
  -5   2   6        192.38        211.80        17.98 o
  -4   2   6       1771.98       1530.85        27.06 o
  -3   2   6       2595.56       2377.42        38.06 o
  -2   2   6         18.19         70.82         8.20 o
  -1   2   6       2952.58       3029.88       128.32 o
   0   2   6        351.93        367.94        10.71 o
   1   2   6       3091.67       3146.20        44.74 o
   2   2   6       3180.72       3209.28        46.92 o
   3   2   6        285.38        246.07        10.01 o
   4   2   6       1283.64       1253.14        23.74 o
   5   2   6          0.01          4.10         5.16 o
   6   2   6        976.40        895.58        38.13 o
   7   2   6         76.40         64.98        15.10 o
  -9   3   6        421.12        456.97        21.27 o
  -8   3   6        941.64        955.84        34.60 o
  -7   3   6        880.92        908.80        28.68 o
  -6   3   6        416.84        377.37        18.10 o
  -5   3   6        508.78        515.01        12.53 o
  -4   3   6        114.27        112.35         8.33 o
  -3   3   6        259.86        254.47         5.99 o
  -2   3   6        135.84        100.32         6.67 o
  -1   3   6       1816.68       2188.51        70.14 o
   0   3   6       1933.52       2197.29        85.13 o
   1   3   6        784.02        766.22        65.02 o
   2   3   6        583.35        605.88        12.24 o
   3   3   6       2195.67       2139.27        33.35 o
   4   3   6         24.74         26.71         4.89 o
   5   3   6        938.44        882.57        19.56 o
   6   3   6        109.11         83.80         9.33 o
   7   3   6          2.39         12.26        12.17 o
  -9   4   6        602.29        627.24        27.15 o
  -8   4   6        354.96        368.17        27.93 o
  -7   4   6        983.00        988.98        37.72 o
  -6   4   6        606.61        600.93        21.67 o
  -5   4   6        130.05        107.20         7.23 o
  -4   4   6        190.01        201.85        11.30 o
  -3   4   6        196.16        255.04        19.98 o
  -2   4   6       3570.15       4347.31       131.39 o
  -1   4   6       2286.68       2522.34        44.78 o
   0   4   6       3481.30       3559.56        59.94 o
   1   4   6         64.60         78.81         7.14 o
   2   4   6       2185.55       2042.15        28.93 o
   3   4   6        107.59        111.36         5.79 o
   4   4   6       3066.35       2988.84        51.36 o
   5   4   6        112.89        261.97       114.71 o
   6   4   6       1015.26       1070.64        46.56 o
   7   4   6         44.57         46.41        14.36 o
  -9   5   6        203.24        216.79        21.05 o
  -8   5   6        470.11        480.94        41.70 o
  -7   5   6       1436.91       1425.43        46.24 o
  -6   5   6         20.17         23.14         6.67 o
  -5   5   6       2214.76       2106.76        36.66 o
  -4   5   6       2343.80       2388.80        41.95 o
  -3   5   6       5905.36       6105.32       139.54 o
  -2   5   6       3725.93       3675.59        54.42 o
  -1   5   6        659.75        667.07        16.62 o
   0   5   6       2076.74       1774.82        29.77 o
   1   5   6         20.87         32.66         4.08 o
   2   5   6       1503.08       1511.30        21.10 o
   3   5   6        728.39        672.53        11.05 o
   4   5   6          3.57        183.26        94.32 o
   5   5   6        112.11        100.84        17.81 o
   6   5   6        361.93        530.59        27.35 o
   7   5   6          7.59          8.93        12.37 o
  -9   6   6        242.81        246.82        21.67 o
  -8   6   6          1.78          2.50         9.55 o
  -7   6   6        387.80        366.89        27.02 o
  -6   6   6         52.73         64.44         7.56 o
  -5   6   6         82.19         67.25         7.61 o
  -4   6   6        111.81        106.22         9.33 o
  -3   6   6       1208.90       1230.64        29.13 o
  -2   6   6        200.85        174.59         9.56 o
  -1   6   6         28.79         40.65        15.15 o
   0   6   6       2739.53       3122.23        65.32 o
   1   6   6         13.01         15.22         4.28 o
   2   6   6        282.03        258.61        13.04 o
   3   6   6         14.21         24.67         8.61 o
   4   6   6        252.31        277.48        21.59 o
   5   6   6       1158.04       1201.45        45.58 o
   6   6   6        190.82        192.45        19.44 o
  -9   7   6        258.70        267.65        18.81 o
  -8   7   6         35.21         32.79        12.70 o
  -7   7   6       1349.26       1326.41        30.57 o
  -6   7   6        381.19        380.55        17.25 o
  -5   7   6       7342.06       7166.96       107.30 o
  -4   7   6       4004.57       3995.94        58.88 o
  -3   7   6       5324.32       5026.92        72.96 o
  -2   7   6       8460.38       8847.28       121.04 o
  -1   7   6       2009.94       1984.01        33.93 o
   0   7   6       5144.76       5262.27        78.91 o
   1   7   6         70.51         81.14         4.32 o
   2   7   6        685.74        579.82        19.10 o
   3   7   6         44.89         41.09        10.38 o
   4   7   6         70.90         74.72        17.09 o
   5   7   6          9.70         18.48        12.59 o
   6   7   6        708.56        729.38        51.60 o
  -9   8   6          4.13          7.76        10.69 o
  -8   8   6        151.81        168.48        18.84 o
  -7   8   6         78.26         82.86        12.51 o
  -6   8   6        523.12        485.15        15.09 o
  -5   8   6        820.00        816.60        20.56 o
  -4   8   6         75.10         88.68         5.83 o
  -3   8   6        108.11        132.87         7.34 o
  -2   8   6        244.18        295.62         8.40 o
  -1   8   6         42.81         74.74         6.02 o
   0   8   6        552.25        540.12        12.37 o
   1   8   6        475.27        476.26         9.77 o
   2   8   6        272.06        235.60        16.32 o
   3   8   6        994.32        938.26        30.49 o
   4   8   6       1596.78       1603.86        54.00 o
   5   8   6        195.01        187.49        21.19 o
   6   8   6        467.69        548.89        35.05 o
  -8   9   6        447.85        575.29        80.62 o
  -7   9   6       2874.78       2829.40        69.79 o
  -6   9   6         10.20         16.39        10.05 o
  -5   9   6       4404.84       4266.94        60.84 o
  -4   9   6       1212.66       1191.85        23.11 o
  -3   9   6       3107.72       2856.31        42.50 o
  -2   9   6       4529.21       4617.48        59.88 o
  -1   9   6        179.63        226.38        15.00 o
   0   9   6       1680.15       1714.30        25.89 o
   1   9   6        134.92        156.19         6.30 o
   2   9   6        351.28        437.70        74.19 o
   3   9   6         53.62         41.26        11.65 o
   4   9   6        142.46        144.79        22.57 o
   5   9   6        379.09        405.05        28.90 o
   6   9   6          3.05         -1.12        13.59 o
  -8  10   6       1332.57       1388.47        47.88 o
  -7  10   6        574.11        568.08        23.52 o
  -6  10   6       1646.04       1481.59        68.20 o
  -5  10   6        230.39        193.46         8.47 o
  -4  10   6       3293.83       3124.74        45.99 o
  -3  10   6        841.55        828.79        17.07 o
  -2  10   6         29.84         43.16         6.43 o
  -1  10   6       2108.77       2043.87        29.43 o
   0  10   6        754.89        773.02        14.57 o
   1  10   6         70.21         48.60         3.77 o
   2  10   6       3139.74       3166.81        73.17 o
   3  10   6          2.80          3.65         8.52 o
   4  10   6       1481.63       1539.91        50.67 o
   5  10   6          8.55          4.49        11.84 o
   6  10   6       1111.04       1294.12        52.84 o
  -8  11   6        288.37        332.61        20.16 o
  -7  11   6        838.97        769.60        23.93 o
  -6  11   6        247.00        247.90        10.13 o
  -5  11   6       1031.87        974.15        20.24 o
  -4  11   6          1.68          1.10         4.96 o
  -3  11   6        284.51        253.68        12.28 o
  -2  11   6        265.97        239.13        15.41 o
  -1  11   6         56.93         56.76         6.75 o
   0  11   6        115.70        130.04         7.78 o
   1  11   6         16.29         20.97         3.45 o
   2  11   6         84.30        136.73        23.53 o
   3  11   6        289.00        298.38        25.57 o
   4  11   6          6.86          2.00        12.76 o
   5  11   6        762.17        856.24        42.19 o
   6  11   6        135.68        114.09        30.13 o
  -8  12   6        531.83        491.22        26.82 o
  -7  12   6        245.27        190.63        33.45 o
  -6  12   6       2922.29       2858.44        46.22 o
  -5  12   6        961.34        866.89        21.09 o
  -4  12   6       2244.21       2205.14        40.21 o
  -3  12   6       1974.04       2029.41        36.62 o
  -2  12   6       1778.08       1697.48        35.01 o
  -1  12   6        916.39       1059.22        43.05 o
   0  12   6         31.51         75.20        13.13 o
   1  12   6        495.01        810.67        39.62 o
   2  12   6       1590.06       1517.61        43.36 o
   3  12   6        469.06        494.46        27.25 o
   4  12   6       1065.67       1095.31        37.24 o
   5  12   6          6.17          3.36        13.24 o
  -8  13   6         16.48         17.45        10.58 o
  -7  13   6         51.65         57.68        12.49 o
  -6  13   6         13.50         36.04         8.40 o
  -5  13   6        112.15        124.56        11.31 o
  -4  13   6        267.10        265.31        13.68 o
  -3  13   6         13.10         24.26        13.71 o
  -2  13   6        162.81        199.65        12.85 o
  -1  13   6          5.42          5.38         5.30 o
   0  13   6       2166.60       2113.00        31.96 o
   1  13   6         15.57         21.49         4.21 o
   2  13   6         93.71        132.78        43.43 o
   3  13   6        115.50        143.43        18.18 o
   4  13   6          6.45         29.58        17.29 o
   5  13   6          1.01         -1.94        14.92 o
  -7  14   6         13.41         32.23        12.39 o
  -6  14   6       1347.93       1261.07        30.49 o
  -5  14   6        706.31        714.75        18.83 o
  -4  14   6       1875.51       1851.28        34.03 o
  -3  14   6       2277.25       2185.99        40.03 o
  -2  14   6        608.36        571.18        34.48 o
  -1  14   6        153.83        166.63        14.72 o
   0  14   6          0.92          1.75         4.53 o
   1  14   6        979.13       1003.65        31.38 o
   2  14   6         19.03         25.53        14.66 o
   3  14   6        177.80        229.06        27.48 o
   4  14   6        418.60        441.27        28.07 o
   5  14   6          5.78         12.28        16.77 o
  -7  15   6        384.90        328.01        37.95 o
  -6  15   6         53.99         44.62        11.92 o
  -5  15   6        410.61        356.50        15.14 o
  -4  15   6         40.58         42.43         8.67 o
  -3  15   6        109.75        139.04        28.00 o
  -2  15   6        651.35        651.61        24.89 o
  -1  15   6        191.17        140.73        13.48 o
   0  15   6        288.96        300.81        11.60 o
   1  15   6         29.75         28.01         4.49 o
   2  15   6        290.75        309.21        25.71 o
   3  15   6        336.95        367.87        28.10 o
   4  15   6         40.00         45.16        17.55 o
  -6  16   6        494.28        431.12        43.47 o
  -5  16   6         67.41         72.35        13.10 o
  -4  16   6        948.66        979.59        34.58 o
  -3  16   6          3.07          6.60         7.41 o
  -2  16   6          4.53         35.67        26.72 o
  -1  16   6       1738.85       1797.36        39.89 o
   0  16   6          7.80         10.81         5.20 o
   1  16   6         34.74         26.12         3.86 o
   2  16   6         68.07         89.74        17.43 o
   3  16   6         37.79         35.93        27.21 o
   4  16   6        117.37        211.97        64.19 o
  -6  17   6        572.11        500.71        61.52 o
  -5  17   6        403.56        360.04        20.68 o
  -4  17   6        234.51        245.81        12.96 o
  -3  17   6        173.55        181.43        18.31 o
  -2  17   6        294.25        319.19        17.27 o
  -1  17   6         20.23         18.42         7.84 o
   0  17   6        287.27        280.16        10.14 o
   1  17   6        268.28        258.72        29.49 o
   2  17   6         14.50         -4.90        18.81 o
   3  17   6        111.74        146.57        24.43 o
   4  17   6         45.28         52.16        32.53 o
  -5  18   6        338.55        279.99        21.95 o
  -4  18   6         11.68         45.05        26.67 o
  -3  18   6          9.21         11.79        10.18 o
  -2  18   6        198.68        200.86        18.61 o
  -1  18   6         30.52         28.45        10.47 o
   0  18   6         41.60         32.44         7.18 o
   1  18   6        537.72        582.08        27.20 o
   2  18   6         17.01         20.72        16.36 o
   3  18   6         28.96         31.68        20.22 o
  -5  19   6        519.42        403.49        31.44 o
  -4  19   6        187.17        186.63        17.72 o
  -3  19   6       1262.27       1293.94        31.84 o
  -2  19   6       1303.35       1424.23        37.53 o
  -1  19   6        401.57        408.43        20.07 o
   0  19   6        572.54        582.32        17.39 o
   1  19   6        188.07        224.74        23.31 o
   2  19   6        477.08        516.99        33.20 o
  -4  20   6          1.33          2.85         7.96 o
  -3  20   6         14.80         15.04         9.31 o
  -2  20   6          0.06          1.51         7.77 o
  -1  20   6         45.82         43.95        10.34 o
   0  20   6        131.49        196.18        26.99 o
   1  20   6         46.86         57.14        26.33 o
  -3  21   6        576.71        510.48        22.29 o
  -2  21   6        816.10        794.44        32.01 o
  -1  21   6        146.30        142.73        18.81 o
   0  21   6       1059.76       1185.25        44.88 o
  -9   1   7       1273.01       1420.35        43.01 o
  -8   1   7        124.12        136.88        15.90 o
  -7   1   7       1466.49       1458.67        46.11 o
  -6   1   7        440.99        420.48        27.08 o
  -5   1   7        887.72        818.88        27.38 o
  -4   1   7        618.41        568.70        29.83 o
  -3   1   7        106.74        133.75         8.09 o
  -2   1   7        168.07        182.16        11.12 o
  -1   1   7       1335.96       1196.88        23.18 o
   0   1   7        453.94        371.57        12.11 o
   1   1   7       4829.60       4690.27        72.13 o
   2   1   7       1528.53       1368.05        23.60 o
   3   1   7        643.02        629.03        14.50 o
   4   1   7       2130.68       1993.04        34.74 o
   5   1   7         10.09         11.65         4.66 o
   6   1   7       1369.21       1238.38        42.95 o
  -9   2   7         29.01         19.26        12.41 o
  -8   2   7         36.31         43.08        14.97 o
  -7   2   7        396.80        391.55        22.82 o
  -6   2   7        165.44        193.61        35.58 o
  -5   2   7        710.53        615.64        14.71 o
  -4   2   7        556.14        458.72        12.75 o
  -3   2   7        844.64        638.57        20.96 o
  -2   2   7        885.87        827.40        20.90 o
  -1   2   7       3740.15       3922.04        79.23 o
   0   2   7        621.84        585.13        14.57 o
   1   2   7         40.17         35.29         5.33 o
   2   2   7        158.71        153.17         8.33 o
   3   2   7        141.81        153.76         9.52 o
   4   2   7         21.95         18.18         5.75 o
   5   2   7          1.30          2.33         3.30 o
   6   2   7          3.32        126.07        97.23 o
  -9   3   7         48.50         43.81        21.42 o
  -8   3   7        110.28        144.47        22.63 o
  -7   3   7        267.27        271.06        24.11 o
  -6   3   7        674.48        645.59        18.01 o
  -5   3   7         83.04         95.91         8.03 o
  -4   3   7       2942.75       2909.34        48.23 o
  -3   3   7       1042.86       1118.35        21.92 o
  -2   3   7       2678.10       2614.62        49.54 o
  -1   3   7       3623.72       3705.95       120.54 o
   0   3   7        551.21        517.12        13.08 o
   1   3   7        847.30        677.61        15.18 o
   2   3   7        310.28        293.53        19.82 o
   3   3   7       1420.62       1362.08        24.94 o
   4   3   7        660.99        608.91        33.91 o
   5   3   7         35.21         28.31         6.72 o
   6   3   7        850.52        829.95        49.91 o
  -9   4   7         88.88        102.66        14.39 o
  -8   4   7         73.53         76.75        16.52 o
  -7   4   7        475.00        456.49        24.34 o
  -6   4   7         13.06         19.69         6.88 o
  -5   4   7       1605.14       1538.97        31.10 o
  -4   4   7         38.12         47.59         5.51 o
  -3   4   7       3986.44       4087.07        61.22 o
  -2   4   7       2937.52       3131.74        78.53 o
  -1   4   7        384.92        287.32        19.09 o
   0   4   7       4292.19       4060.09        65.29 o
   1   4   7          5.78         33.37        10.47 o
   2   4   7       1977.04       1876.09        27.91 o
   3   4   7       1599.51       1595.23       115.26 o
   4   4   7        547.44        535.91        31.80 o
   5   4   7        233.74        199.91        20.46 o
   6   4   7          8.23          6.07         8.83 o
  -9   5   7         33.18         41.54        12.92 o
  -8   5   7          3.62          6.01        11.54 o
  -7   5   7         20.70         22.93        12.30 o
  -6   5   7        789.13        783.19        19.11 o
  -5   5   7        162.15        173.98         8.67 o
  -4   5   7       1104.06        922.70        19.66 o
  -3   5   7       1332.35       1143.27        20.92 o
  -2   5   7       1144.34       1051.20        22.53 o
  -1   5   7        535.99        422.47        16.00 o
   0   5   7        949.91       1014.01        20.02 o
   1   5   7        187.93        188.37         8.59 o
   2   5   7        239.33        202.62        14.27 o
   3   5   7        113.21         83.18         9.97 o
   4   5   7        197.45        230.68        87.87 o
   5   5   7       1221.05       1197.85        48.97 o
   6   5   7          4.22        114.75        36.81 o
  -9   6   7        217.12        252.10        34.55 o
  -8   6   7       1068.21       1172.34        42.10 o
  -7   6   7        631.25        674.85        36.71 o
  -6   6   7       1548.54       1412.70        29.52 o
  -5   6   7       2533.45       2515.13        42.57 o
  -4   6   7        121.20        130.53        10.53 o
  -3   6   7       1233.38       1146.67        25.06 o
  -2   6   7       1572.50       1415.87        25.91 o
  -1   6   7        132.93         92.54         7.71 o
   0   6   7       4502.07       4560.64        72.28 o
   1   6   7       1803.62       1680.52        29.46 o
   2   6   7       4038.95       3949.40        82.90 o
   3   6   7        191.10        239.89        16.89 o
   4   6   7       1874.07       1901.73        56.83 o
   5   6   7       1928.11       1960.06       101.60 o
   6   6   7         62.96         88.39        16.18 o
  -9   7   7          7.36          6.40        11.43 o
  -8   7   7          5.54         16.86        12.96 o
  -7   7   7         18.55         10.16         6.53 o
  -6   7   7        361.22        359.09        14.54 o
  -5   7   7         29.33         22.59         7.97 o
  -4   7   7        570.92        512.16        16.59 o
  -3   7   7        438.38        428.12        12.02 o
  -2   7   7        141.48        144.01        19.46 o
  -1   7   7        133.30        142.06        10.51 o
   0   7   7          2.12         19.60         5.26 o
   1   7   7         50.55         35.13         5.54 o
   2   7   7        133.20        295.48       192.36 o
   3   7   7        504.69        528.56        26.22 o
   4   7   7         26.83         30.06        15.39 o
   5   7   7         91.98         59.08        16.38 o
   6   7   7         31.59         24.03        20.25 o
  -9   8   7        121.94        108.44        19.87 o
  -8   8   7       1398.24       1499.53        66.28 o
  -7   8   7        590.46        571.16        18.11 o
  -6   8   7        319.75        318.86        13.92 o
  -5   8   7        848.87        856.15        24.20 o
  -4   8   7        269.52        235.23        12.51 o
  -3   8   7        977.19       1031.33        20.29 o
  -2   8   7       1125.99       1206.65        21.95 o
  -1   8   7        104.11        107.62         6.84 o
   0   8   7       2437.48       2415.17        36.20 o
   1   8   7         46.33         48.48         4.65 o
   2   8   7       3277.15       3068.14        95.15 o
   3   8   7        511.34        453.51        23.18 o
   4   8   7        252.36        287.15        29.68 o
   5   8   7        888.71        992.69        40.75 o
   6   8   7        120.55        128.80        24.25 o
  -8   9   7        341.80        346.52        23.47 o
  -7   9   7         22.12         30.57         7.90 o
  -6   9   7        981.98        948.64        26.36 o
  -5   9   7          1.20          3.24         5.93 o
  -4   9   7       3325.78       3244.74        53.79 o
  -3   9   7        348.30        391.92        17.07 o
  -2   9   7       2744.00       2728.15        44.27 o
  -1   9   7       1228.92       1382.82        37.11 o
   0   9   7       1339.45       1288.29        30.10 o
   1   9   7        126.35        131.18        13.85 o
   2   9   7          6.95         14.76        10.84 o
   3   9   7          8.02          7.30         9.27 o
   4   9   7         26.05         19.45        15.87 o
   5   9   7         64.29         65.03        17.78 o
   6   9   7         49.01         47.20        25.41 o
  -8  10   7        100.33        113.67        13.94 o
  -7  10   7        539.04        522.25        19.63 o
  -6  10   7          4.53          2.51         6.72 o
  -5  10   7        809.76        775.79        18.99 o
  -4  10   7        586.35        571.46        16.75 o
  -3  10   7        586.46        556.57        19.10 o
  -2  10   7        169.50        222.93        14.33 o
  -1  10   7       1758.07       1789.11        31.08 o
   0  10   7       1721.66       1792.23        29.71 o
   1  10   7       1765.22       1823.67        27.70 o
   2  10   7         59.57         84.89        17.45 o
   3  10   7        258.90        218.96        19.99 o
   4  10   7        214.86        210.66        30.90 o
   5  10   7        347.89        358.43        27.21 o
  -8  11   7        650.60        692.49        39.97 o
  -7  11   7        830.04        849.85        29.39 o
  -6  11   7       1778.29       1763.76        40.62 o
  -5  11   7         73.09         72.40         6.69 o
  -4  11   7       1223.72       1220.98        33.67 o
  -3  11   7          7.17          8.44         5.46 o
  -2  11   7       1822.72       1910.37        43.93 o
  -1  11   7         14.62        147.76       116.57 o
   0  11   7         16.19         37.05         6.79 o
   1  11   7        303.33        284.23        18.71 o
   2  11   7        229.34        233.08        28.67 o
   3  11   7        380.70        452.10        27.26 o
   4  11   7        266.63        297.67        29.67 o
   5  11   7         23.03         38.79        20.41 o
  -8  12   7          4.49          4.86        10.83 o
  -7  12   7         79.57         79.10        13.10 o
  -6  12   7        155.77        120.96         7.55 o
  -5  12   7        361.40        328.23        12.00 o
  -4  12   7        330.92        337.35        12.62 o
  -3  12   7        337.04        323.15        19.66 o
  -2  12   7        941.74        913.88        21.25 o
  -1  12   7       1830.64       1914.63        29.76 o
   0  12   7        108.29        115.74         9.08 o
   1  12   7        400.31        425.07        20.31 o
   2  12   7        365.31        383.50        24.37 o
   3  12   7          8.08         15.72        12.33 o
   4  12   7         66.16         59.98        23.53 o
   5  12   7         74.08         48.62        19.92 o
  -7  13   7       1111.28       1092.91        30.60 o
  -6  13   7       1763.44       1760.04        37.22 o
  -5  13   7        300.30        282.83        12.55 o
  -4  13   7       1264.87       1207.63        28.51 o
  -3  13   7         49.77         52.34         8.44 o
  -2  13   7        345.51        339.30        11.88 o
  -1  13   7        115.03        150.77         9.48 o
   0  13   7        506.53        470.61        14.13 o
   1  13   7        798.65        829.09        16.26 o
   2  13   7        879.42        949.95        36.50 o
   3  13   7       1154.06       1400.93        58.16 o
   4  13   7       1667.16       1871.66        67.48 o
   5  13   7         86.71        108.49        27.26 o
  -7  14   7         14.15         10.78         7.83 o
  -6  14   7         33.59         41.42        11.62 o
  -5  14   7        363.70        349.99        24.26 o
  -4  14   7        344.63        335.21        13.60 o
  -3  14   7        419.29        472.92        24.49 o
  -2  14   7        557.44        530.49        15.44 o
  -1  14   7         23.51         20.44         5.49 o
   0  14   7        151.48        141.32        11.00 o
   1  14   7         66.03         53.09         6.90 o
   2  14   7         69.20         74.65        27.74 o
   3  14   7         44.29         45.57        18.87 o
   4  14   7          4.02         -2.73        12.27 o
  -7  15   7        281.77        251.13        20.65 o
  -6  15   7        820.22        836.25        28.06 o
  -5  15   7        378.75        395.13        18.89 o
  -4  15   7        369.13        386.67        14.84 o
  -3  15   7        417.53        413.51        16.70 o
  -2  15   7        143.38        148.62         9.42 o
  -1  15   7        483.54        502.44        14.57 o
   0  15   7        489.37        484.94        13.67 o
   1  15   7        814.48        700.33        49.07 o
   2  15   7       1332.13       1366.22        43.73 o
   3  15   7        495.60        536.41        35.12 o
   4  15   7       1779.08       2075.17        69.86 o
  -6  16   7        124.99         87.96        14.75 o
  -5  16   7        100.63         97.11        14.20 o
  -4  16   7       1736.81       1805.04        38.65 o
  -3  16   7        340.74        373.32        15.61 o
  -2  16   7       1573.83       1606.74        31.01 o
  -1  16   7        207.23        192.39        12.28 o
   0  16   7        758.85        722.23        16.78 o
   1  16   7        235.67        284.11        24.22 o
   2  16   7        101.50        114.80        22.83 o
   3  16   7         43.29         53.40        20.31 o
  -6  17   7         17.96         19.62        14.55 o
  -5  17   7        237.48        208.44        17.89 o
  -4  17   7        393.55        409.38        20.38 o
  -3  17   7          0.72         -2.84         7.21 o
  -2  17   7        503.58        518.45        28.78 o
  -1  17   7        175.43        154.67        18.44 o
   0  17   7        181.06        178.38        16.76 o
   1  17   7        366.95        400.62        27.82 o
   2  17   7        401.54        404.37        28.05 o
   3  17   7          1.22          4.81        17.35 o
  -5  18   7        140.59        128.20        13.52 o
  -4  18   7        452.83        417.94        20.59 o
  -3  18   7        303.60        290.70        17.14 o
  -2  18   7       1031.62       1082.94        28.75 o
  -1  18   7        239.73        305.20        16.59 o
   0  18   7       1483.92       1443.22        76.63 o
   1  18   7         18.11         20.26        21.00 o
   2  18   7        527.71        653.11        87.56 o
  -4  19   7          2.00          4.05         8.03 o
  -3  19   7          6.68          5.15         7.68 o
  -2  19   7        482.56        478.67        25.82 o
  -1  19   7        126.58        128.21        11.14 o
   0  19   7        158.39        105.32        36.43 o
   1  19   7          0.16         -4.33        13.07 o
   2  19   7         34.82         27.16        21.58 o
  -3  20   7        256.88        259.32        16.13 o
  -2  20   7        246.21        205.92        20.09 o
  -1  20   7         81.13         67.62        10.41 o
   0  20   7        760.52        805.59        38.47 o
   1  20   7        242.07        381.20        47.29 o
  -9   0   8        686.36        712.04        47.37 o
  -8   0   8        194.76        217.19        32.55 o
  -7   0   8        229.33        240.04        30.81 o
  -6   0   8       2970.34       2876.05       125.94 o
  -5   0   8         14.78          6.47         9.63 o
  -4   0   8       9706.57       9331.19       213.73 o
  -3   0   8       3149.17       3115.85        70.15 o
  -2   0   8       8595.35       8032.26       178.39 o
  -1   0   8       1861.00       1833.07        51.14 o
   0   0   8       5281.81       4826.32       106.72 o
   1   0   8       6476.34       5880.92       133.67 o
   2   0   8         39.27         38.61         8.22 o
   3   0   8        378.63        353.19        16.05 o
   4   0   8        536.65        468.69        22.68 o
   5   0   8         21.86         20.32         7.62 o
  -9   1   8          3.36          4.25        10.57 o
  -8   1   8        224.42        219.03        22.20 o
  -7   1   8         36.73         40.39        18.52 o
  -6   1   8        197.70        199.92        19.75 o
  -5   1   8        183.82        208.85        12.66 o
  -4   1   8         26.39         16.79         8.86 o
  -3   1   8        468.50        447.26        19.43 o
  -2   1   8        173.00        223.57        12.05 o
  -1   1   8         23.85         28.76         8.44 o
   0   1   8        596.63        517.58        14.23 o
   1   1   8        825.11        757.58        18.56 o
   2   1   8       1465.41       1390.53        29.96 o
   3   1   8        550.45        473.13        14.08 o
   4   1   8         29.78         42.01         5.88 o
   5   1   8        225.64        205.94        10.81 o
   6   1   8        108.08         98.94        16.98 o
  -9   2   8        635.11        688.38        36.33 o
  -8   2   8         45.60         55.60        19.88 o
  -7   2   8        975.02        966.33        44.24 o
  -6   2   8       1528.28       1463.51        51.15 o
  -5   2   8         44.36         48.46         6.29 o
  -4   2   8       3931.65       3500.80        54.53 o
  -3   2   8         53.35         39.09         9.67 o
  -2   2   8       4428.16       4787.47       157.11 o
  -1   2   8       3104.41       2850.40        45.86 o
   0   2   8        643.61        673.35        17.93 o
   1   2   8       1438.36       1439.87        26.08 o
   2   2   8        139.96        107.15         9.57 o
   3   2   8       1642.21       1462.02        53.44 o
   4   2   8        859.59        756.78        31.60 o
   5   2   8         67.20         84.08         8.85 o
   6   2   8        443.91        344.49        33.75 o
  -9   3   8        158.62        169.47        17.40 o
  -8   3   8       1001.11       1047.33        35.65 o
  -7   3   8        507.44        561.58        28.19 o
  -6   3   8       1078.40        916.12        21.37 o
  -5   3   8         38.85         38.99         7.16 o
  -4   3   8         49.44         50.65        10.70 o
  -3   3   8         53.40         58.62         5.86 o
  -2   3   8        642.64        622.88        26.92 o
  -1   3   8         67.94         41.37         7.54 o
   0   3   8       2573.96       2662.91        57.05 o
   1   3   8         99.56        101.12         7.12 o
   2   3   8       2896.61       2865.90        46.32 o
   3   3   8       1776.28       1661.96        29.42 o
   4   3   8       2062.30       1883.16        95.94 o
   5   3   8        368.43        390.91        91.38 o
   6   3   8         21.07          4.71        12.50 o
  -9   4   8        328.70        374.53        33.76 o
  -8   4   8         10.85         11.97        16.99 o
  -7   4   8        504.54        542.75        31.96 o
  -6   4   8         11.74         18.08         6.47 o
  -5   4   8       2192.92       2224.87        44.73 o
  -4   4   8        316.93        333.13        19.10 o
  -3   4   8         47.23         85.78        15.78 o
  -2   4   8        101.29        125.51         6.63 o
  -1   4   8        261.14        241.48         9.01 o
   0   4   8         58.09         89.46        13.98 o
   1   4   8        718.47        649.21        15.19 o
   2   4   8        616.36        601.64        42.44 o
   3   4   8        429.99        369.67        13.61 o
   4   4   8         15.35         40.04        21.30 o
   5   4   8       1062.44       1072.89        78.99 o
   6   4   8         64.03         61.68        12.37 o
  -9   5   8          1.03          3.86        12.66 o
  -8   5   8        526.85        567.91        27.79 o
  -7   5   8         27.11         34.31         8.65 o
  -6   5   8       1479.69       1489.82        29.00 o
  -5   5   8       1518.08       1504.17        31.55 o
  -4   5   8         51.71         68.20         7.96 o
  -3   5   8       2574.48       2578.89        45.46 o
  -2   5   8       1119.66       1176.42        25.51 o
  -1   5   8       1958.52       1922.15        34.45 o
   0   5   8       2624.84       2559.09        37.11 o
   1   5   8        105.63        130.40        26.65 o
   2   5   8       1831.87       1795.64        38.02 o
   3   5   8         38.57         35.63         7.07 o
   4   5   8        453.79        434.00        20.67 o
   5   5   8        307.47        312.92        23.31 o
   6   5   8         32.64         11.55        10.98 o
  -9   6   8          2.53          2.00        10.39 o
  -8   6   8         65.33         64.31        17.84 o
  -7   6   8        166.46        148.85         9.89 o
  -6   6   8         15.02         18.84         8.60 o
  -5   6   8         46.26         52.49        10.65 o
  -4   6   8        172.36        154.06         9.84 o
  -3   6   8        101.94        116.22         6.47 o
  -2   6   8         68.53         58.93         6.05 o
  -1   6   8         57.65         66.60        10.89 o
   0   6   8        122.28        118.23         9.56 o
   1   6   8         47.25        105.24        44.88 o
   2   6   8        282.49        284.54        11.49 o
   3   6   8        122.81        120.51        15.01 o
   4   6   8          5.78          7.54         8.56 o
   5   6   8         39.02         42.10        15.63 o
   6   6   8         15.77          8.19        14.44 o
  -9   7   8          5.58         -0.51        15.03 o
  -8   7   8        886.30        924.35        44.46 o
  -7   7   8         47.38         58.48         9.43 o
  -6   7   8          4.28          6.53         6.93 o
  -5   7   8       1357.23       1317.95        27.25 o
  -4   7   8          3.36         16.52         8.36 o
  -3   7   8       5227.80       5214.68        83.28 o
  -2   7   8       1210.19       1206.41        26.99 o
  -1   7   8       2179.80       2071.41        37.76 o
   0   7   8       2951.59       3012.74        49.42 o
   1   7   8       1220.71       1139.67        28.24 o
   2   7   8       1343.56       1337.68        40.86 o
   3   7   8        202.23        194.92        24.13 o
   4   7   8         28.72         25.94        14.11 o
   5   7   8        277.99        256.42        22.48 o
  -8   8   8         12.83         18.09        13.26 o
  -7   8   8        152.27        170.28        13.89 o
  -6   8   8        164.11        164.25        13.08 o
  -5   8   8        794.88        767.03        22.15 o
  -4   8   8          3.29          9.35         7.56 o
  -3   8   8         90.61         71.04         7.83 o
  -2   8   8         72.09         81.89         9.41 o
  -1   8   8        589.91        608.73        17.73 o
   0   8   8          9.96         47.28        17.00 o
   1   8   8        121.76        125.78         6.73 o
   2   8   8        477.82        454.63        23.11 o
   3   8   8       1340.90       1376.50        41.22 o
   4   8   8         20.46         33.41        14.46 o
   5   8   8        685.03        670.17        36.09 o
  -8   9   8        371.51        384.46        34.13 o
  -7   9   8        199.52        209.53        15.56 o
  -6   9   8         59.11         51.65        11.10 o
  -5   9   8        628.47        558.59        19.82 o
  -4   9   8       1125.97       1007.28        23.44 o
  -3   9   8        132.60        147.05         9.99 o
  -2   9   8        654.51        567.42        16.77 o
  -1   9   8        749.59        837.81        19.00 o
   0   9   8       2053.36       2121.37        35.34 o
   1   9   8        191.94        178.11        11.31 o
   2   9   8       1806.14       1790.02        47.31 o
   3   9   8        212.66        234.72        43.38 o
   4   9   8       1095.22       1107.94        40.78 o
   5   9   8        102.75        124.89        22.92 o
  -8  10   8         80.95         64.26        15.85 o
  -7  10   8        802.17        760.24        29.68 o
  -6  10   8        324.03        329.64        18.06 o
  -5  10   8         67.89         52.10        10.16 o
  -4  10   8         72.15         88.51         9.42 o
  -3  10   8         26.20        131.48        44.51 o
  -2  10   8          4.63         24.18         7.46 o
  -1  10   8         45.39         82.30         8.37 o
   0  10   8          0.55          8.55         5.49 o
   1  10   8       1531.54       1592.48        24.12 o
   2  10   8        137.49        193.30        26.31 o
   3  10   8       2090.96       1980.00        81.12 o
   4  10   8        793.46        799.84        48.41 o
   5  10   8        979.57       1005.45        48.12 o
  -8  11   8        542.64        556.26        32.69 o
  -7  11   8         54.53         64.14        12.51 o
  -6  11   8        318.51        315.33        16.81 o
  -5  11   8         26.96         30.12        10.40 o
  -4  11   8          1.10         -3.24         6.23 o
  -3  11   8         98.01        110.32        13.45 o
  -2  11   8       2060.80       2055.42        36.83 o
  -1  11   8         39.27         50.06         7.09 o
   0  11   8       1019.51        911.34        20.52 o
   1  11   8        516.36        472.25        32.34 o
   2  11   8       1609.25       1639.59        52.48 o
   3  11   8        450.48        459.51        25.70 o
   4  11   8        605.99        703.28        41.33 o
   5  11   8         31.60         34.68        16.41 o
  -8  12   8        454.98        493.25        24.66 o
  -7  12   8        606.07        612.36        29.62 o
  -6  12   8        839.03        864.81        26.25 o
  -5  12   8        238.51        229.19        17.87 o
  -4  12   8       1940.75       2098.00        44.10 o
  -3  12   8         74.71         96.22        10.72 o
  -2  12   8        618.87        635.73        17.73 o
  -1  12   8        318.21        347.14        17.51 o
   0  12   8        379.97        392.20        12.55 o
   1  12   8       1701.63       1527.47        77.55 o
   2  12   8          1.35          6.52        10.56 o
   3  12   8        884.62        887.09        38.48 o
   4  12   8        640.13        653.58        49.66 o
  -7  13   8         37.22         29.62        12.43 o
  -6  13   8        315.14        272.09        20.71 o
  -5  13   8          0.60          2.53         7.42 o
  -4  13   8          0.05         -5.56         7.62 o
  -3  13   8         67.44         62.31        10.05 o
  -2  13   8        114.00        155.74        29.21 o
  -1  13   8         30.33         31.96         8.19 o
   0  13   8        663.67        674.30        17.04 o
   1  13   8        296.91        321.43        21.49 o
   2  13   8          1.07          5.40        16.83 o
   3  13   8         17.92         25.15        16.69 o
   4  13   8         59.56         72.80        25.51 o
  -7  14   8        594.59        545.00        27.21 o
  -6  14   8       1470.40       1617.74        41.23 o
  -5  14   8        289.18        279.45        14.90 o
  -4  14   8       2718.97       2679.74        44.19 o
  -3  14   8          1.80          5.72         6.40 o
  -2  14   8       2208.85       2315.51        42.93 o
  -1  14   8        978.08        924.66        22.51 o
   0  14   8        425.78        474.98        14.65 o
   1  14   8        588.74        635.90        32.46 o
   2  14   8          2.48         15.82        14.47 o
   3  14   8        436.85        490.34        32.90 o
   4  14   8        202.18        214.97        29.24 o
  -6  15   8         87.56         75.37        15.20 o
  -5  15   8         11.00         10.70        10.79 o
  -4  15   8          5.19          1.36         6.10 o
  -3  15   8         18.20         26.51         8.55 o
  -2  15   8          2.82          3.07         4.86 o
  -1  15   8          0.85          7.76         6.73 o
   0  15   8         76.44         78.59         6.40 o
   1  15   8         16.47         18.26        14.25 o
   2  15   8        261.65        332.30        39.83 o
   3  15   8         57.11         44.39        21.58 o
  -6  16   8        199.31        200.07        20.04 o
  -5  16   8        586.51        584.58        24.11 o
  -4  16   8        861.59        911.96        23.08 o
  -3  16   8         10.00         14.52         9.91 o
  -2  16   8        735.76        723.92        18.32 o
  -1  16   8        353.76        357.02        18.13 o
   0  16   8          0.87         -0.78         5.15 o
   1  16   8        929.81        981.02        40.21 o
   2  16   8        240.73        245.30        26.74 o
   3  16   8         13.63         11.58        15.64 o
  -5  17   8         20.86         25.30        11.50 o
  -4  17   8         33.74         31.87         9.19 o
  -3  17   8        243.32        237.66        15.70 o
  -2  17   8        270.93        259.59        11.95 o
  -1  17   8        246.62        234.00        13.78 o
   0  17   8        529.60        532.47        27.74 o
   1  17   8          0.30         -1.36        13.08 o
   2  17   8        860.66       1003.27        46.06 o
  -5  18   8        111.50         91.60        16.94 o
  -4  18   8          0.90          6.27         6.48 o
  -3  18   8         61.78         68.81        12.49 o
  -2  18   8          2.51         37.83        15.73 o
  -1  18   8        296.88        305.34        13.28 o
   0  18   8        185.42        222.13        26.33 o
   1  18   8         49.35         61.23        20.31 o
   2  18   8        898.78       1129.93       103.90 o
  -4  19   8         23.89         31.26         8.44 o
  -3  19   8        921.97        911.52        29.97 o
  -2  19   8        365.29        447.51        40.70 o
  -1  19   8        867.55        861.88        39.34 o
   0  19   8       1702.04       1879.72        66.61 o
   1  19   8          3.74         11.36        25.26 o
  -2  20   8        241.66        250.51        14.58 o
  -1  20   8        164.30        164.62        20.93 o
  -9   1   9        955.06       1050.34        45.05 o
  -8   1   9        194.37        201.41        24.11 o
  -7   1   9       1528.78       1641.69        84.54 o
  -6   1   9        308.50        314.93        33.10 o
  -5   1   9       1035.54        985.38        25.74 o
  -4   1   9       3916.55       3791.57       130.69 o
  -3   1   9       1103.62       1038.73        25.94 o
  -2   1   9       2153.40       2193.16        68.22 o
  -1   1   9         88.78         96.42         9.49 o
   0   1   9        685.25        664.39        17.25 o
   1   1   9       2977.37       2739.54        47.01 o
   2   1   9          1.78          9.57         5.09 o
   3   1   9       2616.16       2305.06        40.75 o
   4   1   9        780.28        627.87        17.86 o
   5   1   9        417.21        329.81        16.33 o
  -9   2   9          0.13          0.67         9.86 o
  -8   2   9        241.11        230.57        21.76 o
  -7   2   9        828.39        901.48        38.47 o
  -6   2   9        885.39        743.00        49.42 o
  -5   2   9       1527.75       1479.53        29.37 o
  -4   2   9        125.23        145.29         7.77 o
  -3   2   9       2551.08       2579.79        66.62 o
  -2   2   9        457.60        420.54        16.47 o
  -1   2   9       6464.76       6151.36        99.54 o
   0   2   9          1.10         33.10        18.91 o
   1   2   9       3305.39       2983.87        48.82 o
   2   2   9        295.29        250.78        10.72 o
   3   2   9         43.41         46.44         5.99 o
   4   2   9         35.38         31.04         6.32 o
   5   2   9         11.34          5.00         8.11 o
  -9   3   9         27.00         20.29        25.09 o
  -8   3   9        144.45        158.47        33.00 o
  -7   3   9         26.68         27.11        26.18 o
  -6   3   9       1382.19       1253.41        78.00 o
  -5   3   9       1308.51       1293.54        29.30 o
  -4   3   9       1671.98       1653.50        44.39 o
  -3   3   9        110.27        106.97        13.57 o
  -2   3   9       5655.32       5552.16       162.73 o
  -1   3   9        123.21        125.19        18.10 o
   0   3   9       1038.34       1022.09        39.84 o
   1   3   9         92.52        110.85        14.02 o
   2   3   9          2.48          1.44         4.11 o
   3   3   9          9.10         12.66         5.62 o
   4   3   9        175.11        132.84        18.25 o
   5   3   9         33.04         23.60        13.01 o
  -9   4   9          0.40         -0.63         9.97 o
  -8   4   9        178.22        192.29        21.86 o
  -7   4   9          4.51          9.71        11.31 o
  -6   4   9       1471.90       1395.78        45.92 o
  -5   4   9        810.76        826.42        21.79 o
  -4   4   9          5.94         43.16        12.87 o
  -3   4   9       5590.79       5673.21       127.80 o
  -2   4   9        592.80        651.00        16.88 o
  -1   4   9       5356.44       5041.84       146.13 o
   0   4   9       3773.92       3396.60        61.80 o
   1   4   9        878.10        805.70        17.81 o
   2   4   9        689.20        613.24        25.01 o
   3   4   9        100.99         83.83         8.65 o
   4   4   9        214.77        223.56        17.06 o
   5   4   9        112.44         99.57        36.66 o
  -9   5   9        103.91        107.80        23.94 o
  -8   5   9       2394.46       2519.04        76.91 o
  -7   5   9          5.80          4.93         4.13 o
  -6   5   9        477.07        411.95        13.61 o
  -5   5   9         75.21         88.55        10.42 o
  -4   5   9        977.60        891.88        17.91 o
  -3   5   9         18.22         40.48         5.65 o
  -2   5   9       1550.41       1627.25        30.37 o
  -1   5   9        190.32        219.57        11.52 o
   0   5   9       2991.69       3250.15       204.12 o
   1   5   9        615.33        569.94        48.98 o
   2   5   9        240.39        201.70        14.01 o
   3   5   9         55.54         40.11         4.75 o
   4   5   9          2.95         55.15        68.10 o
   5   5   9        408.91        412.97        30.84 o
  -9   6   9        184.24        194.87        28.66 o
  -8   6   9        653.06        702.73        35.77 o
  -7   6   9        114.91         93.04        10.23 o
  -6   6   9         42.62         45.66         9.17 o
  -5   6   9         10.71         12.84         8.67 o
  -4   6   9        345.27        379.47        11.01 o
  -3   6   9       1207.45       1198.16        25.40 o
  -2   6   9       1269.27       1088.10        27.22 o
  -1   6   9       1060.14       1146.13        41.77 o
   0   6   9       4256.95       4322.51        95.31 o
   1   6   9        279.70        270.95        31.60 o
   2   6   9       5110.80       4838.26       290.91 o
   3   6   9        120.90        124.54        14.62 o
   4   6   9        887.90        984.16        31.77 o
   5   6   9        210.34        239.33        60.99 o
  -8   7   9         20.03         30.30        15.41 o
  -7   7   9         26.15         36.57         9.15 o
  -6   7   9        531.36        502.00        20.12 o
  -5   7   9        139.05        138.91        11.12 o
  -4   7   9          3.72          5.50         6.01 o
  -3   7   9        214.63        198.63        14.35 o
  -2   7   9          1.11          6.89         5.81 o
  -1   7   9        438.10        456.22        20.01 o
   0   7   9        113.83         92.37         9.46 o
   1   7   9        281.57        293.38        13.82 o
   2   7   9       1018.95       1150.55       166.05 o
   3   7   9        195.73        176.87        17.13 o
   4   7   9         15.75         77.93        65.41 o
   5   7   9          2.14         -0.66        11.49 o
  -8   8   9        610.52        603.98        46.70 o
  -7   8   9         21.23         21.43         7.15 o
  -6   8   9        430.99        453.50        15.65 o
  -5   8   9        622.43        641.17        21.08 o
  -4   8   9         88.84         59.74         8.06 o
  -3   8   9        235.43        229.29         9.44 o
  -2   8   9         56.88         70.98        10.62 o
  -1   8   9        464.12        448.83        16.38 o
   0   8   9       3297.49       3266.53        59.98 o
   1   8   9        173.90        188.47        10.14 o
   2   8   9       3340.03       3420.79        90.83 o
   3   8   9          0.85          3.02         9.74 o
   4   8   9       2568.47       2710.48       117.76 o
   5   8   9        362.48        400.13        37.61 o
  -8   9   9        147.96        148.52        12.64 o
  -7   9   9        154.56        164.19        23.22 o
  -6   9   9        455.37        448.69        16.27 o
  -5   9   9         99.56         81.40        12.33 o
  -4   9   9        329.94        363.59        16.00 o
  -3   9   9          3.85          5.97         4.87 o
  -2   9   9       2401.04       2451.50        41.88 o
  -1   9   9         86.10         86.73         8.69 o
   0   9   9        458.71        474.42        15.50 o
   1   9   9        427.62        379.71        16.57 o
   2   9   9         51.08        117.61        72.06 o
   3   9   9         27.78         25.70        15.62 o
   4   9   9        351.59        335.65        26.75 o
  -8  10   9        506.61        526.04        45.07 o
  -7  10   9        269.57        293.35        16.14 o
  -6  10   9        261.56        265.34        15.49 o
  -5  10   9        689.01        723.02        23.78 o
  -4  10   9          9.38         12.75         9.33 o
  -3  10   9        955.25        961.41        20.06 o
  -2  10   9        166.32        172.85        30.01 o
  -1  10   9        418.35        444.56        14.34 o
   0  10   9          7.99         25.93         6.01 o
   1  10   9        803.20        998.24        72.75 o
   2  10   9       1660.95       1626.59        59.86 o
   3  10   9         46.05         45.97        19.71 o
   4  10   9        762.15        714.89        40.95 o
  -8  11   9          0.05          1.87         7.58 o
  -7  11   9        357.20        327.21        24.66 o
  -6  11   9        509.21        492.87        30.45 o
  -5  11   9        250.70        234.53        16.79 o
  -4  11   9       1360.70       1353.57        29.04 o
  -3  11   9        122.33        127.21        10.20 o
  -2  11   9       1382.18       1479.62        27.48 o
  -1  11   9        226.31        298.92        46.04 o
   0  11   9       1987.04       2025.51        36.19 o
   1  11   9        575.65        614.23        29.41 o
   2  11   9         55.47         45.84        16.64 o
   3  11   9       1043.89       1110.22        42.13 o
   4  11   9        540.34        522.33        34.05 o
  -7  12   9         73.27         77.66        13.20 o
  -6  12   9         30.89         75.32        14.95 o
  -5  12   9        114.80        126.98        12.83 o
  -4  12   9         21.51         17.68         8.53 o
  -3  12   9         96.91        112.94         9.07 o
  -2  12   9         26.05         27.09         7.09 o
  -1  12   9        352.10        347.55        16.44 o
   0  12   9          1.81         32.38        13.29 o
   1  12   9         45.09         58.73        18.08 o
   2  12   9         81.44         86.02        22.51 o
   3  12   9         42.50         80.12        23.72 o
   4  12   9        238.31        222.53        31.78 o
  -7  13   9        904.91        951.91        63.35 o
  -6  13   9         21.63         13.03         9.33 o
  -5  13   9         24.11         22.37         9.08 o
  -4  13   9        653.00        673.27        23.79 o
  -3  13   9          0.01         -1.17         5.76 o
  -2  13   9        743.26        736.09        19.21 o
  -1  13   9        525.30        533.59        16.60 o
   0  13   9        445.25        442.78        13.21 o
   1  13   9       1465.07       1470.81        59.02 o
   2  13   9        195.84        240.92        21.94 o
   3  13   9       1196.34       1295.27        55.80 o
  -7  14   9        228.30        231.90        15.56 o
  -6  14   9        213.27        262.78        18.60 o
  -5  14   9        243.14        249.48        26.53 o
  -4  14   9         92.68         90.44        18.38 o
  -3  14   9         80.76         68.68        11.13 o
  -2  14   9        168.63        174.87        11.81 o
  -1  14   9        329.31        341.06        13.62 o
   0  14   9          1.18         -1.44         5.21 o
   1  14   9        245.11        239.15        23.73 o
   2  14   9        110.46        127.91        19.33 o
   3  14   9          0.26          2.27        19.70 o
  -6  15   9         33.33         17.45         9.67 o
  -5  15   9        659.48        670.72        27.65 o
  -4  15   9        725.28        729.18        25.42 o
  -3  15   9         22.18         23.65         9.54 o
  -2  15   9        572.09        560.07        17.81 o
  -1  15   9        636.17        700.44        20.12 o
   0  15   9         75.41         67.90         7.96 o
   1  15   9        736.00        748.74        39.56 o
   2  15   9          2.45         13.59        18.54 o
   3  15   9        268.58        316.07        46.75 o
  -6  16   9        516.05        564.69        27.29 o
  -5  16   9        880.31        942.12        32.86 o
  -4  16   9        361.72        386.02        17.75 o
  -3  16   9       1586.17       1627.76        41.75 o
  -2  16   9         25.02         21.49         9.65 o
  -1  16   9       1134.74       1037.47        24.20 o
   0  16   9         28.96         14.79        15.19 o
   1  16   9        132.55        152.79        34.11 o
   2  16   9        140.09        131.11        28.29 o
  -5  17   9         76.04         64.24        15.77 o
  -4  17   9        304.92        241.16        18.15 o
  -3  17   9         19.88         24.56        11.25 o
  -2  17   9        514.93        540.00        22.77 o
  -1  17   9         45.80         51.77         8.30 o
   0  17   9        265.85        300.21        25.78 o
   1  17   9         32.19         43.41        17.01 o
  -4  18   9         31.25         34.41        11.78 o
  -3  18   9       1646.57       1747.28        85.18 o
  -2  18   9          6.78         44.47        23.52 o
  -1  18   9        790.53        808.01        56.93 o
   0  18   9        479.96        465.39        39.32 o
  -3  19   9          2.71          7.88        10.41 o
  -2  19   9         67.37         65.43        12.22 o
  -1  19   9         51.89         26.48        19.84 o
  -9   0  10         19.72         20.47        24.07 o
  -8   0  10         72.92        114.11        53.64 o
  -7   0  10       2719.20       2736.40       142.32 o
  -6   0  10       5114.46       4912.56       177.51 o
  -5   0  10       5487.28       5346.52       209.12 o
  -4   0  10      15196.87      14922.04       356.81 o
  -3   0  10       6622.74       6246.18       161.43 o
  -2   0  10       3600.37       3427.90        80.53 o
  -1   0  10          6.11          6.84         7.40 o
   0   0  10        398.69        343.20        16.21 o
   1   0  10        728.11        729.17        84.17 o
   2   0  10        467.19        428.45        19.05 o
   3   0  10          7.35          9.87         7.09 o
   4   0  10        248.14        216.61        36.74 o
  -9   1  10        741.36        837.46        37.12 o
  -8   1  10        176.91        193.01        25.72 o
  -7   1  10        216.22        228.20        25.68 o
  -6   1  10        834.95        860.44        44.87 o
  -5   1  10        881.44        817.48        20.69 o
  -4   1  10        728.89        887.01        30.70 o
  -3   1  10        296.09        302.44        15.27 o
  -2   1  10       1165.50       1310.18       142.77 o
  -1   1  10        232.66        239.44        12.64 o
   0   1  10         72.24         68.29         8.61 o
   1   1  10         12.12         18.25         6.53 o
   2   1  10         28.55         17.32         6.72 o
   3   1  10          1.96          4.04         4.54 o
   4   1  10        476.49        402.51        23.93 o
   5   1  10         11.09         12.14         8.76 o
  -9   2  10        294.70        331.15        44.75 o
  -8   2  10         78.72        233.61       144.17 o
  -7   2  10        902.47       1078.15       212.55 o
  -6   2  10       1298.61       1303.46        83.75 o
  -5   2  10       5290.92       5165.30       162.02 o
  -4   2  10       5110.20       4779.91        72.24 o
  -3   2  10       1035.73       1087.79        44.26 o
  -2   2  10       5454.69       5427.43       110.09 o
  -1   2  10        423.86        416.57        20.54 o
   0   2  10       1611.57       1609.03        33.98 o
   1   2  10       1033.13       1058.97        26.57 o
   2   2  10          6.75          6.55         6.88 o
   3   2  10         24.01         23.40         5.47 o
   4   2  10        146.37        129.33        12.40 o
   5   2  10         55.99         50.80        11.92 o
  -9   3  10        288.90        329.60        27.69 o
  -8   3  10        726.24        712.70        33.83 o
  -7   3  10       2551.47       2585.25        77.20 o
  -6   3  10       1508.93       1380.47        55.12 o
  -5   3  10        111.94        112.98        10.60 o
  -4   3  10        167.67        134.66         8.26 o
  -3   3  10        112.50        120.89         7.59 o
  -2   3  10       3094.39       2970.67        52.20 o
  -1   3  10        697.36        728.81        22.87 o
   0   3  10       1048.67        960.59        23.37 o
   1   3  10         26.23         30.06         7.14 o
   2   3  10       1212.02       1079.39        22.05 o
   3   3  10         11.72         10.62         4.67 o
   4   3  10        849.01        751.08        30.21 o
   5   3  10         30.73          7.05        14.03 o
  -9   4  10        608.44        654.11        39.99 o
  -8   4  10         64.66         70.15        31.75 o
  -7   4  10       1657.96       1374.43       127.31 o
  -6   4  10         22.96         28.60         7.82 o
  -5   4  10        112.95        112.35        10.51 o
  -4   4  10         20.88         20.22        11.72 o
  -3   4  10        130.74        116.59        15.96 o
  -2   4  10       4017.42       4153.17        86.77 o
  -1   4  10        716.27        678.38        18.70 o
   0   4  10       1019.98       1058.61        23.79 o
   1   4  10        948.15        898.70        18.01 o
   2   4  10         87.40         75.24         7.92 o
   3   4  10       1422.82       1154.33       116.14 o
   4   4  10        290.12        311.86        76.48 o
   5   4  10        142.36        145.87        18.54 o
  -9   5  10        330.54        331.44        35.30 o
  -8   5  10       1076.78       1092.35        40.67 o
  -7   5  10          7.16         18.29         4.82 o
  -6   5  10        796.22        737.10        19.68 o
  -5   5  10        535.65        525.36        20.39 o
  -4   5  10       1296.27       1243.78        26.55 o
  -3   5  10       3574.07       3725.17        68.91 o
  -2   5  10        266.93        246.93        20.40 o
  -1   5  10       2367.31       2412.92        83.42 o
   0   5  10       3681.34       3459.70       112.38 o
   1   5  10        272.85        320.84        39.65 o
   2   5  10       1274.85       1122.83        36.68 o
   3   5  10        197.67        205.94        24.45 o
   4   5  10        525.73        512.74        82.29 o
  -8   6  10         12.75         13.15        16.95 o
  -7   6  10        169.22        143.14        11.61 o
  -6   6  10        228.79        178.96        14.88 o
  -5   6  10          0.54          7.75         8.25 o
  -4   6  10         98.34         89.82         7.54 o
  -3   6  10        145.23        141.76        14.02 o
  -2   6  10         12.43         44.01        32.61 o
  -1   6  10          1.55         16.02         8.25 o
   0   6  10        601.82        660.25        28.71 o
   1   6  10        136.64        139.34        26.64 o
   2   6  10         23.18         24.48         4.18 o
   3   6  10        286.76        267.40        19.24 o
   4   6  10        148.95        139.15        15.85 o
  -8   7  10        201.54        232.96        26.47 o
  -7   7  10        469.99        461.56        22.92 o
  -6   7  10       1618.26       1526.79        31.37 o
  -5   7  10       2948.97       2852.10        71.15 o
  -4   7  10       1550.68       1487.61        31.69 o
  -3   7  10       4118.95       3986.93        70.06 o
  -2   7  10        221.78        224.90        16.93 o
  -1   7  10       2570.29       2508.00        46.29 o
   0   7  10       1619.46       1498.90        33.83 o
   1   7  10        444.54        397.08        15.21 o
   2   7  10       1881.90       1853.02        53.51 o
   3   7  10         54.43         50.11        13.80 o
   4   7  10        129.33        131.25        20.37 o
  -8   8  10         15.07         35.26        18.41 o
  -7   8  10        283.90        241.02        15.23 o
  -6   8  10         18.74         20.38        10.04 o
  -5   8  10         65.45         60.92        11.44 o
  -4   8  10        395.77        338.15        12.65 o
  -3   8  10         50.02        320.59        39.76 o
  -2   8  10        553.65        505.21        46.66 o
  -1   8  10        847.49        846.85        22.87 o
   0   8  10        135.10        124.94        11.75 o
   1   8  10        449.41        405.49        22.20 o
   2   8  10        221.02        272.19        71.88 o
   3   8  10        128.53        147.23        19.06 o
   4   8  10         24.46         30.39        15.49 o
  -8   9  10        345.42        361.57        51.04 o
  -7   9  10          0.97          1.44         4.33 o
  -6   9  10        238.22        235.27        13.64 o
  -5   9  10        650.12        583.66        26.90 o
  -4   9  10        790.86        749.88        27.08 o
  -3   9  10        576.99        525.83        13.88 o
  -2   9  10         70.76         90.67        13.69 o
  -1   9  10        992.92        996.86        25.02 o
   0   9  10        305.30        334.29        11.65 o
   1   9  10        468.64        532.60        37.52 o
   2   9  10       1609.47       1661.09        54.86 o
   3   9  10         49.94         63.18        25.32 o
   4   9  10        642.58        689.87        40.37 o
  -8  10  10         65.51         58.16         9.30 o
  -7  10  10        806.48        766.42        31.02 o
  -6  10  10         17.31         27.45         8.33 o
  -5  10  10        391.91        318.61        16.60 o
  -4  10  10        101.89         81.34        10.98 o
  -3  10  10         78.12         69.74         7.93 o
  -2  10  10       1683.40       1615.62        33.73 o
  -1  10  10        132.35        210.83        43.08 o
   0  10  10        705.05        717.98        16.86 o
   1  10  10        956.75        901.67        58.02 o
   2  10  10          3.42         10.69        11.60 o
   3  10  10        993.47       1061.90        67.21 o
   4  10  10        190.13        234.54        45.47 o
  -7  11  10        101.71        114.76        16.17 o
  -6  11  10        420.21        446.41        22.26 o
  -5  11  10        227.40        198.83        13.49 o
  -4  11  10         50.66         58.42         9.69 o
  -3  11  10         29.77         28.10         8.54 o
  -2  11  10         51.42         76.95        12.55 o
  -1  11  10         44.65         35.51         7.43 o
   0  11  10        123.51        134.93        12.67 o
   1  11  10         21.08         75.46        48.20 o
   2  11  10        608.19        703.48        33.21 o
   3  11  10         54.87         45.60        18.70 o
  -7  12  10        917.54        930.31        82.15 o
  -6  12  10        382.92        376.62        19.10 o
  -5  12  10        642.72        623.51        21.35 o
  -4  12  10       1517.65       1550.77        37.00 o
  -3  12  10        266.92        230.06        14.50 o
  -2  12  10       1553.00       1519.84        32.04 o
  -1  12  10         12.30         16.34         6.16 o
   0  12  10       1278.89       1250.94        35.52 o
   1  12  10        151.34        137.51        19.80 o
   2  12  10        271.30        283.17        29.31 o
   3  12  10        419.13        422.13        35.91 o
  -7  13  10         49.62         38.33        13.05 o
  -6  13  10          1.97          1.27         8.29 o
  -5  13  10        261.07        262.06        21.60 o
  -4  13  10          1.59          3.40         9.06 o
  -3  13  10         72.33         68.59         9.29 o
  -2  13  10          4.36          1.48         7.18 o
  -1  13  10         50.98         46.94         8.79 o
   0  13  10         14.67         71.48        21.81 o
   1  13  10         47.58         29.41        24.52 o
   2  13  10         43.85         36.29        15.46 o
   3  13  10          7.91          5.07        14.99 o
  -6  14  10        647.39        668.54        28.15 o
  -5  14  10        545.26        572.57        22.36 o
  -4  14  10       1954.06       1960.59        45.01 o
  -3  14  10        688.15        704.88        27.13 o
  -2  14  10       1911.09       1976.47        40.06 o
  -1  14  10          3.15          4.99         7.52 o
   0  14  10       2045.70       2114.55        62.19 o
   1  14  10        280.85        287.11        23.53 o
   2  14  10        192.25        210.44        26.24 o
  -6  15  10        130.15        140.34        17.27 o
  -5  15  10          8.47         19.51        10.67 o
  -4  15  10          5.91          0.51         7.45 o
  -3  15  10         72.90         87.13        10.83 o
  -2  15  10         18.35         32.41        11.92 o
  -1  15  10        206.70        212.25        11.00 o
   0  15  10         92.01        138.40        19.37 o
   1  15  10          0.51          6.18        14.59 o
   2  15  10        612.19        691.29        38.72 o
  -5  16  10         80.20         77.19        14.04 o
  -4  16  10        475.97        490.53        25.32 o
  -3  16  10         10.85         10.59         9.00 o
  -2  16  10       1519.13       1507.57        32.99 o
  -1  16  10          6.51         11.81         7.59 o
   0  16  10        443.67        418.02        28.96 o
   1  16  10        288.93        276.53        31.13 o
  -4  17  10        179.59        192.17        15.79 o
  -3  17  10        115.78        118.80        14.60 o
  -2  17  10          0.32          0.95         5.04 o
  -1  17  10        301.89        289.66        28.36 o
   0  17  10        387.71        366.99        31.98 o
  -3  18  10         85.16         67.02        13.34 o
  -2  18  10         51.67         38.10        10.04 o
  -1  18  10        168.73        183.43        21.46 o
  -9   1  11        224.72        193.45        35.35 o
  -8   1  11        214.48        288.10        75.32 o
  -7   1  11        987.31       1001.72        65.84 o
  -6   1  11        814.41        714.78        80.52 o
  -5   1  11       1000.83        959.73        21.43 o
  -4   1  11       1430.40       1401.25        36.85 o
  -3   1  11        676.11        596.16        23.20 o
  -2   1  11        538.55        522.80        18.09 o
  -1   1  11       2583.91       2439.37        45.10 o
   0   1  11        426.33        439.23        15.94 o
   1   1  11        976.89        989.82        25.08 o
   2   1  11        875.39        818.53        25.00 o
   3   1  11        876.90        766.92        20.10 o
   4   1  11         62.68         39.71        11.85 o
  -8   2  11        697.64        721.73        42.21 o
  -7   2  11          2.74          2.78        13.22 o
  -6   2  11       1603.10       1468.72        52.09 o
  -5   2  11        950.29        903.23        20.62 o
  -4   2  11         32.83         37.17         5.01 o
  -3   2  11       2293.97       2252.23        43.25 o
  -2   2  11        345.75        366.92        20.17 o
  -1   2  11         90.70         62.42        10.59 o
   0   2  11        301.86        256.31        11.65 o
   1   2  11        274.78        251.13        11.89 o
   2   2  11         82.88         73.62         9.40 o
   3   2  11         15.06         14.47         5.46 o
   4   2  11        410.53        322.87        27.53 o
  -8   3  11         67.96         74.67        40.60 o
  -7   3  11       1731.25       1686.93        67.85 o
  -6   3  11        164.44        140.68        15.01 o
  -5   3  11        364.33        375.49        13.39 o
  -4   3  11       1806.48       1803.15        61.82 o
  -3   3  11        834.87        778.33        28.01 o
  -2   3  11        767.21        725.69        29.08 o
  -1   3  11        249.05        240.68        12.22 o
   0   3  11        541.61        484.58        19.30 o
   1   3  11        151.71        175.08        26.17 o
   2   3  11         20.87         29.79         7.76 o
   3   3  11        247.01        197.81        17.70 o
   4   3  11          1.27          0.89         6.50 o
  -8   4  11       2619.21       2589.29        70.80 o
  -7   4  11          0.66          1.53        12.49 o
  -6   4  11       1781.92       1682.79        93.95 o
  -5   4  11        764.80        733.52        20.19 o
  -4   4  11        659.74        613.65        17.47 o
  -3   4  11        391.19        451.69        37.77 o
  -2   4  11         55.51        110.79        15.39 o
  -1   4  11        157.71        162.60        10.14 o
   0   4  11        520.42        547.02        22.00 o
   1   4  11         32.90         26.53         6.99 o
   2   4  11        297.98        240.26        13.60 o
   3   4  11          1.06         14.11        15.69 o
   4   4  11        436.55        405.81        35.83 o
  -8   5  11         14.92         29.32        23.91 o
  -7   5  11        263.98        254.87        22.63 o
  -6   5  11        106.39        105.59        11.19 o
  -5   5  11        716.55        651.06        22.26 o
  -4   5  11          7.12         12.22         5.79 o
  -3   5  11       1700.92       1813.57        88.14 o
  -2   5  11       2487.76       2705.29        93.21 o
  -1   5  11       1466.23       1378.64        28.96 o
   0   5  11         98.68        117.06        11.01 o
   1   5  11          2.32          4.80         6.54 o
   2   5  11        330.97        327.43        39.06 o
   3   5  11        130.29        122.09        16.18 o
   4   5  11        103.72        275.08       244.42 o
  -8   6  11       1091.27       1062.04        47.66 o
  -7   6  11        273.95        253.14        22.61 o
  -6   6  11       1939.82       1763.90        57.08 o
  -5   6  11         86.36        108.00        14.29 o
  -4   6  11        557.37        555.91        15.21 o
  -3   6  11         14.35         17.89         6.10 o
  -2   6  11        106.67        102.31        15.22 o
  -1   6  11        770.32        858.34        41.88 o
   0   6  11       2428.49       2403.22        65.31 o
   1   6  11        856.30        774.14        41.13 o
   2   6  11        713.29        769.83        79.61 o
   3   6  11          2.74          5.41         8.89 o
   4   6  11        658.44        636.31        42.90 o
  -8   7  11         41.79         31.58        24.02 o
  -7   7  11         11.85         16.64         9.39 o
  -6   7  11        288.60        248.24        16.69 o
  -5   7  11          5.32          8.49         9.30 o
  -4   7  11          5.53         15.51         6.97 o
  -3   7  11          7.85         19.14         8.68 o
  -2   7  11        191.46        168.24        12.41 o
  -1   7  11         68.68        113.25        19.44 o
   0   7  11         29.35         56.73        25.60 o
   1   7  11         16.35         24.09         6.04 o
   2   7  11        196.81        232.64        55.66 o
   3   7  11         27.58         27.61        15.09 o
  -8   8  11       1047.23       1019.38        52.34 o
  -7   8  11        275.09        271.66        16.59 o
  -6   8  11        928.25        884.70        27.33 o
  -5   8  11          3.76          4.34         6.45 o
  -4   8  11       1364.84       1296.63        31.02 o
  -3   8  11        208.75        207.62        16.64 o
  -2   8  11        264.19        280.42        15.53 o
  -1   8  11        353.76        361.30        16.46 o
   0   8  11       1078.21       1064.84        27.83 o
   1   8  11        657.34        577.79        38.90 o
   2   8  11       1389.93       1354.57        49.98 o
   3   8  11        101.09        127.45        23.43 o
  -8   9  11        141.59        144.81        19.58 o
  -7   9  11        416.12        395.45        22.75 o
  -6   9  11        191.10        181.45        16.80 o
  -5   9  11        494.91        489.17        19.24 o
  -4   9  11       1788.98       1692.05        32.87 o
  -3   9  11        538.67        551.32        40.61 o
  -2   9  11       1642.13       1603.45        37.06 o
  -1   9  11        617.26        621.81        29.35 o
   0   9  11        758.50        705.89        24.24 o
   1   9  11         82.30         56.58        10.97 o
   2   9  11          1.57         54.64        55.45 o
   3   9  11        132.07        106.92        28.93 o
  -7  10  11          1.96          3.44         7.09 o
  -6  10  11       1087.39       1080.75        32.34 o
  -5  10  11        231.63        186.84        12.90 o
  -4  10  11        385.73        334.14        26.73 o
  -3  10  11        566.71        551.25        21.31 o
  -2  10  11        138.98        189.40        42.51 o
  -1  10  11        500.22        487.66        16.31 o
   0  10  11         74.68         79.59        11.65 o
   1  10  11         16.63         12.96        11.80 o
   2  10  11        200.97        205.80        22.45 o
   3  10  11         25.29         27.71        16.75 o
  -7  11  11        585.15        507.00        34.98 o
  -6  11  11        305.43        291.23        19.03 o
  -5  11  11        546.99        551.57        23.51 o
  -4  11  11       1667.61       1570.50        43.40 o
  -3  11  11        211.75        256.45        13.12 o
  -2  11  11       2634.22       2653.44        49.38 o
  -1  11  11          7.86         14.50         7.91 o
   0  11  11        810.94        779.98        44.26 o
   1  11  11        164.76        176.68        19.84 o
   2  11  11        139.02        205.45        41.21 o
  -7  12  11        132.85        108.26        12.12 o
  -6  12  11         19.13         17.26        12.13 o
  -5  12  11         26.00         23.54        12.58 o
  -4  12  11        120.07        117.07        11.89 o
  -3  12  11        420.20        348.03        13.18 o
  -2  12  11        372.13        347.45        17.62 o
  -1  12  11         17.97         14.78         6.54 o
   0  12  11        133.20        126.97        20.71 o
   1  12  11          4.65         13.22        17.93 o
   2  12  11         18.93         37.45        26.46 o
  -6  13  11         29.40         22.56        10.54 o
  -5  13  11        503.58        454.67        20.67 o
  -4  13  11        278.89        267.88        14.82 o
  -3  13  11         15.42         20.05         9.11 o
  -2  13  11       1163.38       1165.05        28.80 o
  -1  13  11        488.00        478.32        16.97 o
   0  13  11       1308.51       1433.35        61.16 o
   1  13  11        712.50        768.51        37.82 o
   2  13  11         29.54         42.33        19.30 o
  -6  14  11         41.29         38.43        11.97 o
  -5  14  11         27.57         19.25         9.41 o
  -4  14  11        152.47        180.18        20.10 o
  -3  14  11        168.31        181.02        12.36 o
  -2  14  11         81.91        113.77        12.14 o
  -1  14  11          0.68          7.10         5.75 o
   0  14  11        117.84        133.04        26.69 o
   1  14  11         61.06         71.93        19.30 o
  -5  15  11        119.33        106.86        17.03 o
  -4  15  11        275.04        260.49        21.50 o
  -3  15  11         40.62         14.28        10.93 o
  -2  15  11        298.61        320.08        14.27 o
  -1  15  11         64.37         44.09        15.07 o
   0  15  11        225.74        204.99        23.59 o
   1  15  11        644.35        664.60        39.57 o
  -4  16  11        321.61        373.02        20.65 o
  -3  16  11        164.88        176.04        15.35 o
  -2  16  11        263.35        271.72        15.68 o
  -1  16  11        296.60        297.31        35.35 o
   0  16  11          1.11         -0.48        18.68 o
  -3  17  11        242.82        283.05        21.52 o
  -2  17  11        371.19        340.51        15.28 o
  -8   0  12        209.17        213.33        68.98 o
  -7   0  12        594.69        669.74        54.44 o
  -6   0  12          2.50         13.40        21.06 o
  -5   0  12       2132.16       2097.77        63.07 o
  -4   0  12         85.31         98.61        21.43 o
  -3   0  12        143.23        137.44        20.95 o
  -2   0  12        877.91        865.32        44.52 o
  -1   0  12        812.56        781.70        33.40 o
   0   0  12       1281.53       1247.80        37.66 o
   1   0  12         20.22         15.67         9.62 o
   2   0  12       1050.43        949.20        34.13 o
   3   0  12        189.14        141.12        14.00 o
  -8   1  12         17.50          4.24        16.50 o
  -7   1  12        154.43        159.61        30.58 o
  -6   1  12          3.43          6.00        12.51 o
  -5   1  12        171.20        155.10        11.93 o
  -4   1  12          3.07          6.05         7.85 o
  -3   1  12          0.62          8.70         8.95 o
  -2   1  12         70.29         75.59         9.91 o
  -1   1  12        120.45        121.60        13.97 o
   0   1  12         20.59         19.21         8.39 o
   1   1  12        142.16        131.18        11.55 o
   2   1  12        129.75        107.43         9.92 o
   3   1  12        444.87        352.20        26.91 o
  -8   2  12        397.85        416.55        56.77 o
  -7   2  12        379.68        395.93        38.86 o
  -6   2  12         79.58         69.44         9.04 o
  -5   2  12         83.18         77.52        10.29 o
  -4   2  12         23.63         22.34         4.99 o
  -3   2  12        582.87        568.39        20.82 o
  -2   2  12        541.02        544.38        22.72 o
  -1   2  12        133.54        137.90        12.50 o
   0   2  12       1589.96       1566.60        36.79 o
   1   2  12         64.39         80.90         9.51 o
   2   2  12        617.63        538.01        23.39 o
   3   2  12       1029.25        755.45        57.48 o
  -8   3  12        317.93        364.70        49.43 o
  -7   3  12         17.55         18.89        18.06 o
  -6   3  12        219.46        188.39        11.95 o
  -5   3  12          3.70         13.64        15.30 o
  -4   3  12         64.89         71.15         8.36 o
  -3   3  12        812.45        797.41        20.63 o
  -2   3  12         46.92         55.44         9.25 o
  -1   3  12        302.85        338.12        14.71 o
   0   3  12        248.97        270.49        15.12 o
   1   3  12        937.59        851.91        21.74 o
   2   3  12        736.96        651.35        23.69 o
   3   3  12        828.16        674.58        52.38 o
  -8   4  12        350.59        410.69        44.00 o
  -7   4  12        143.38        152.35        23.33 o
  -6   4  12        250.35        232.79        24.92 o
  -5   4  12        143.14        127.00        17.10 o
  -4   4  12         12.51         45.70        16.68 o
  -3   4  12        198.18        216.73        12.26 o
  -2   4  12         43.38         33.34        12.61 o
  -1   4  12         31.24         50.60         9.72 o
   0   4  12        729.95        699.98        19.61 o
   1   4  12       1675.91       1482.38        62.71 o
   2   4  12        476.12        394.74        36.25 o
   3   4  12        717.32        716.47        72.37 o
  -8   5  12        781.32        793.64        43.58 o
  -7   5  12          1.58         -0.06         7.01 o
  -6   5  12       1030.87        982.55        41.83 o
  -5   5  12        149.45        181.99        30.36 o
  -4   5  12        672.23        664.68        23.13 o
  -3   5  12         59.97        107.03        15.53 o
  -2   5  12        698.77        639.86        39.13 o
  -1   5  12       1054.31       1046.85        21.62 o
   0   5  12        160.93        160.86        11.35 o
   1   5  12        908.60        888.78        45.94 o
   2   5  12        726.08        794.77        63.18 o
   3   5  12        109.36         66.61        17.74 o
  -8   6  12        112.13        107.46        30.51 o
  -7   6  12         47.66         49.15        18.60 o
  -6   6  12        269.73        257.00        20.94 o
  -5   6  12         29.50         29.08         7.88 o
  -4   6  12         67.15        111.58        13.13 o
  -3   6  12          3.38         19.18        14.68 o
  -2   6  12        236.55        225.69        22.49 o
  -1   6  12        129.79        169.65        20.15 o
   0   6  12         30.10         30.49         7.32 o
   1   6  12        294.68        209.11        21.64 o
   2   6  12         41.66        152.19        96.55 o
   3   6  12        107.61         95.04        17.27 o
  -8   7  12        782.22        833.25        40.12 o
  -7   7  12          6.45          7.83        11.60 o
  -6   7  12       1350.85       1377.64        52.64 o
  -5   7  12         13.76         13.00         8.26 o
  -4   7  12       2361.66       2338.28        52.10 o
  -3   7  12         87.03        109.18        12.24 o
  -2   7  12       1271.94       1381.86        38.81 o
  -1   7  12       1258.39       1337.19        42.44 o
   0   7  12         94.97         86.89        14.87 o
   1   7  12        797.90        671.52        64.46 o
   2   7  12          7.65          5.18        10.75 o
   3   7  12          2.44          5.08        16.75 o
  -7   8  12         13.10         13.55         8.91 o
  -6   8  12         34.46         24.98         8.31 o
  -5   8  12        449.13        440.33        20.55 o
  -4   8  12         31.11         17.94         8.92 o
  -3   8  12        101.43        162.16        46.67 o
  -2   8  12         37.68         67.70        10.94 o
  -1   8  12         19.88         19.10         9.57 o
   0   8  12         62.46         89.37        12.86 o
   1   8  12        299.28        380.35        37.43 o
   2   8  12        596.12        630.58        29.78 o
  -7   9  12        483.29        493.64        26.21 o
  -6   9  12        916.13        825.77        34.53 o
  -5   9  12        138.76        128.95        14.71 o
  -4   9  12       1684.88       1780.80        39.30 o
  -3   9  12        930.55        908.04        28.56 o
  -2   9  12        224.92        299.46        34.83 o
  -1   9  12        807.80        817.31        29.26 o
   0   9  12        130.79        165.40        21.06 o
   1   9  12        628.67        694.87        55.87 o
   2   9  12        194.31        249.74        41.78 o
  -7  10  12          2.92         10.35        10.61 o
  -6  10  12        447.95        409.88        20.66 o
  -5  10  12        103.94        119.68        13.78 o
  -4  10  12         55.39         36.50         9.52 o
  -3  10  12        172.35        172.20        13.90 o
  -2  10  12        578.71        669.61        19.73 o
  -1  10  12         82.99         83.90        11.14 o
   0  10  12        851.72        839.93        50.43 o
   1  10  12        124.31        131.26        18.73 o
   2  10  12         64.97         49.92        18.38 o
  -6  11  12         90.13        109.09        12.95 o
  -5  11  12          0.20          6.15         9.84 o
  -4  11  12          5.57         14.86         5.71 o
  -3  11  12         44.04         52.77        10.74 o
  -2  11  12         93.37         99.47         9.48 o
  -1  11  12        283.67        270.75        32.56 o
   0  11  12        290.89        311.28        25.10 o
   1  11  12        435.29        514.68        27.81 o
   2  11  12        170.57        121.41        32.47 o
  -6  12  12          5.62         10.32         9.64 o
  -5  12  12       1224.83       1261.12        36.72 o
  -4  12  12        212.66        245.64        17.34 o
  -3  12  12        504.22        464.42        16.94 o
  -2  12  12       1108.28       1100.44        27.44 o
  -1  12  12        181.71        174.82        12.40 o
   0  12  12        439.81        415.68        27.84 o
   1  12  12         22.78         53.80        28.08 o
  -5  13  12         63.21         63.60        15.97 o
  -4  13  12         92.50         70.18        12.95 o
  -3  13  12          0.45         -3.10         5.21 o
  -2  13  12        117.00        122.84        12.41 o
  -1  13  12          0.01          4.47         8.12 o
   0  13  12          1.33          5.17        16.47 o
   1  13  12         36.05         36.68        21.18 o
  -5  14  12        987.76        993.54        32.58 o
  -4  14  12        822.28        889.95        30.22 o
  -3  14  12        687.28        702.31        24.95 o
  -2  14  12        650.80        661.07        20.54 o
  -1  14  12        265.83        299.62        22.61 o
   0  14  12        225.58        248.35        23.69 o
  -4  15  12          1.41          2.54        10.27 o
  -3  15  12        199.36        161.84        13.80 o
  -2  15  12        228.32        296.79        18.38 o
  -1  15  12         50.79         51.16        19.93 o
  -8   1  13       1102.23       1188.90        82.46 o
  -7   1  13         40.37         44.90        21.35 o
  -6   1  13        376.19        413.48        29.21 o
  -5   1  13        263.48        224.88        10.54 o
  -4   1  13        195.48        208.81        16.06 o
  -3   1  13        390.73        395.34        19.46 o
  -2   1  13       1952.73       2020.22        48.39 o
  -1   1  13          7.84         13.81        10.72 o
   0   1  13       2379.60       2543.12        64.34 o
   1   1  13         95.81         93.56        10.57 o
   2   1  13       1084.69        994.18        27.39 o
  -8   2  13        220.95        248.40        33.50 o
  -7   2  13         73.15         55.31        27.34 o
  -6   2  13        580.12        601.43        30.02 o
  -5   2  13        153.28        128.50        10.30 o
  -4   2  13       1500.95       1504.95        33.39 o
  -3   2  13          5.20          9.62         9.84 o
  -2   2  13        603.24        650.98        23.05 o
  -1   2  13         83.40         94.52        12.51 o
   0   2  13        137.92        130.14        11.82 o
   1   2  13          1.66          1.61         6.34 o
   2   2  13          1.10          6.12         6.35 o
  -8   3  13        377.06        365.11        43.98 o
  -7   3  13        646.67        633.32        77.03 o
  -6   3  13         25.02         36.67        21.68 o
  -5   3  13        569.38        582.38        27.84 o
  -4   3  13         67.59         88.05         9.77 o
  -3   3  13        545.86        543.74        19.89 o
  -2   3  13        722.43        749.82        30.83 o
  -1   3  13        330.83        317.66        17.14 o
   0   3  13        796.89        799.35        52.18 o
   1   3  13          0.16          7.54         7.79 o
   2   3  13        512.67        493.10        27.77 o
  -8   4  13        118.04        101.12        68.18 o
  -7   4  13         31.79         27.65        16.93 o
  -6   4  13        890.54        865.77        52.38 o
  -5   4  13          1.62          3.60        10.85 o
  -4   4  13        960.49       1052.89        43.45 o
  -3   4  13        140.10        221.01        21.50 o
  -2   4  13       1136.94       1185.13        41.33 o
  -1   4  13        457.99        401.62        14.95 o
   0   4  13         39.56        104.57        26.70 o
   1   4  13       1108.79        982.26        48.48 o
   2   4  13         17.32        174.51       153.19 o
  -7   5  13        328.54        318.22        34.68 o
  -6   5  13         28.00         20.75         9.18 o
  -5   5  13        668.66        670.90        38.88 o
  -4   5  13        231.88        324.09        48.50 o
  -3   5  13        323.57        503.28        61.99 o
  -2   5  13         62.40        114.25        27.48 o
  -1   5  13          7.56          9.57         6.73 o
   0   5  13        124.46        124.34        11.99 o
   1   5  13          8.35          5.99         6.65 o
   2   5  13         20.48         33.53        17.20 o
  -7   6  13        224.31        230.20        27.77 o
  -6   6  13        317.58        295.64        18.98 o
  -5   6  13         67.08         64.37        18.36 o
  -4   6  13        670.88        714.72        21.53 o
  -3   6  13        855.42        936.33        35.65 o
  -2   6  13         19.85         33.96        12.80 o
  -1   6  13       2264.95       2264.02        57.42 o
   0   6  13          3.60          0.98         5.31 o
   1   6  13       1153.06       1039.41        98.84 o
   2   6  13        717.62        729.97        57.37 o
  -7   7  13        116.15        111.00        20.56 o
  -6   7  13         68.44         66.11        12.54 o
  -5   7  13        132.40        142.93        19.63 o
  -4   7  13         32.21         20.43         9.07 o
  -3   7  13        173.15        225.60        19.55 o
  -2   7  13         63.98         59.15        14.38 o
  -1   7  13        126.53        138.20        18.03 o
   0   7  13         62.57         88.11        16.44 o
   1   7  13         39.32         42.77        20.23 o
   2   7  13         18.19        260.94       218.21 o
  -7   8  13        216.62        212.90        26.50 o
  -6   8  13        154.44        164.90        15.44 o
  -5   8  13          1.37          2.41         7.81 o
  -4   8  13        231.42        208.07        22.21 o
  -3   8  13        493.99        431.16        21.70 o
  -2   8  13        179.07        169.95        16.53 o
  -1   8  13       1278.15       1218.73        49.49 o
   0   8  13        252.23        229.37        22.71 o
   1   8  13        835.41        854.97        36.37 o
  -6   9  13          0.26         -6.78        11.10 o
  -5   9  13        828.30        801.42        23.29 o
  -4   9  13         40.44         38.69         9.54 o
  -3   9  13       1278.82       1250.18        34.15 o
  -2   9  13        137.72        220.82        57.79 o
  -1   9  13        711.37        750.64        31.43 o
   0   9  13         93.34        112.37        21.19 o
   1   9  13         28.33         78.74        33.22 o
  -6  10  13        472.29        496.65        24.03 o
  -5  10  13         14.11         10.14        11.25 o
  -4  10  13       1134.88       1196.46        37.72 o
  -3  10  13        185.21        212.20        39.85 o
  -2  10  13        160.43        158.88        12.09 o
  -1  10  13        106.10        111.48        22.23 o
   0  10  13          1.07          1.59        13.74 o
   1  10  13        160.31        154.78        27.08 o
  -6  11  13        107.72        111.08        16.70 o
  -5  11  13        883.80        814.42        31.55 o
  -4  11  13         71.80         97.96        19.60 o
  -3  11  13       1029.38       1064.24        28.34 o
  -2  11  13        621.18        652.61        21.71 o
  -1  11  13        322.42        327.42        17.31 o
   0  11  13        481.32        501.83        28.19 o
  -5  12  13          6.47          6.16         9.41 o
  -4  12  13        372.84        416.60        25.58 o
  -3  12  13         42.37         50.81        10.14 o
  -2  12  13        255.98        275.08        14.81 o
  -1  12  13         43.44         29.81        20.21 o
   0  12  13        306.61        437.75        28.58 o
  -4  13  13        346.82        381.94        25.16 o
  -3  13  13        348.97        309.73        17.41 o
  -2  13  13       1035.74       1124.65        46.01 o
  -1  13  13        117.62        147.53        22.72 o
  -3  14  13          0.41          1.87         6.48 o
  -2  14  13         25.87         19.06         8.86 o
  -7   0  14        611.52        652.22        60.37 o
  -6   0  14         12.22          3.22        15.81 o
  -5   0  14       1562.04       1700.01        68.70 o
  -4   0  14        141.66        116.61        20.93 o
  -3   0  14       3079.62       3114.26        86.99 o
  -2   0  14         17.32         22.72        15.67 o
  -1   0  14       1681.58       1872.19        93.94 o
   0   0  14        285.14        268.59        19.08 o
   1   0  14        131.38        136.73        22.49 o
  -7   1  14          8.61         14.19        32.55 o
  -6   1  14        219.80        214.98        23.33 o
  -5   1  14          4.22          8.53        11.49 o
  -4   1  14         19.27         34.64        16.46 o
  -3   1  14         62.29        230.43        87.07 o
  -2   1  14         55.33         58.69        13.30 o
  -1   1  14        247.85        230.86        15.53 o
   0   1  14          0.06          4.96         7.56 o
   1   1  14        512.55        467.81        18.47 o
  -7   2  14         92.98         87.47        25.93 o
  -6   2  14         37.16         33.06        21.50 o
  -5   2  14       1050.19       1063.86        42.32 o
  -4   2  14        116.54        109.16        11.48 o
  -3   2  14       1084.02       1194.05        33.94 o
  -2   2  14        182.22        209.32        17.38 o
  -1   2  14        804.02        862.15        47.74 o
   0   2  14        269.34        264.61        17.10 o
   1   2  14        100.72         94.75         9.81 o
  -7   3  14        365.50        410.99        30.48 o
  -6   3  14          6.90          9.33        18.71 o
  -5   3  14         32.92         50.75        20.84 o
  -4   3  14         33.87         51.70        10.19 o
  -3   3  14        124.89        149.19        19.29 o
  -2   3  14         24.06         26.26         8.67 o
  -1   3  14        949.68       1005.25        33.06 o
   0   3  14        103.20        107.59        11.43 o
   1   3  14        898.72        797.09        37.12 o
  -7   4  14          7.20         24.69        19.83 o
  -6   4  14          7.40          2.68        12.17 o
  -5   4  14         15.91         43.37        18.60 o
  -4   4  14        291.05        309.45        17.26 o
  -3   4  14         71.76         71.06        10.37 o
  -2   4  14        707.83        738.74        22.40 o
  -1   4  14         67.36         85.21        14.08 o
   0   4  14        904.00        908.01        57.95 o
   1   4  14         96.11         88.62         9.85 o
  -7   5  14        471.77        523.49        33.15 o
  -6   5  14       1404.06       1613.98        73.06 o
  -5   5  14        522.76        607.10        38.26 o
  -4   5  14        922.80        922.39        49.25 o
  -3   5  14          6.30         69.92        15.89 o
  -2   5  14        743.83        867.63        63.69 o
  -1   5  14        133.86        120.44         9.99 o
   0   5  14        189.33        207.10        25.42 o
   1   5  14        509.35        470.28        48.04 o
  -6   6  14          1.57         14.23        21.73 o
  -5   6  14         34.31         47.61        17.42 o
  -4   6  14         21.27         28.61        15.64 o
  -3   6  14        178.24        232.16        16.08 o
  -2   6  14        301.22        359.85        29.41 o
  -1   6  14          0.93          0.21         6.57 o
   0   6  14        373.68        436.68        37.49 o
   1   6  14          0.38         62.52        44.75 o
  -6   7  14       1694.89       1713.26       110.39 o
  -5   7  14        123.90        118.69        27.55 o
  -4   7  14       3014.64       3441.94        89.07 o
  -3   7  14         84.83        267.99        63.65 o
  -2   7  14       1420.15       1524.44        43.34 o
  -1   7  14         16.80         -4.00        10.05 o
   0   7  14        276.86        395.18        68.42 o
   1   7  14        266.70        254.50        27.33 o
  -6   8  14          0.20          2.40         8.16 o
  -5   8  14         21.36          9.01         7.97 o
  -4   8  14        112.70        155.40        26.87 o
  -3   8  14         41.70         35.03        14.58 o
  -2   8  14        101.51        126.09        12.90 o
  -1   8  14        158.43        197.17        30.13 o
   0   8  14        348.02        357.62        26.99 o
  -6   9  14        941.34        946.88        69.37 o
  -5   9  14         31.40         18.37         9.41 o
  -4   9  14       1243.67       1337.16        48.66 o
  -3   9  14        134.59        213.72        69.70 o
  -2   9  14        964.16       1155.76        32.60 o
  -1   9  14        259.85        368.76        69.19 o
   0   9  14         10.06        112.71        69.68 o
  -5  10  14         99.07         91.01        13.29 o
  -4  10  14        178.14        202.65        22.00 o
  -3  10  14        155.23        190.95        12.15 o
  -2  10  14       1112.66       1217.24        33.34 o
  -1  10  14         35.46         36.06         9.09 o
  -4  11  14        111.07        162.81        19.46 o
  -3  11  14        318.57        280.56        16.01 o
  -2  11  14         73.74         64.06        12.78 o
  -1  11  14        176.66        219.32        27.77 o
  -3  12  14        504.90        489.28        24.25 o
  -6   1  15        223.31        255.09        29.40 o
  -5   1  15        304.76        296.18        25.69 o
  -4   1  15          1.05         13.94        15.22 o
  -3   1  15       1637.74       1729.83        56.25 o
  -2   1  15        483.88        496.35        22.24 o
  -1   1  15       1128.10       1200.49        35.20 o
   0   1  15       1166.09       1037.69        30.76 o
  -6   2  15        388.24        426.73        34.27 o
  -5   2  15        557.86        642.72        36.72 o
  -4   2  15        583.68        591.57        21.16 o
  -3   2  15        581.60        684.90        30.97 o
  -2   2  15        173.03        167.60        20.52 o
  -1   2  15          4.67         10.23        10.89 o
   0   2  15         24.27         20.56        10.10 o
  -6   3  15        314.16        322.15        36.31 o
  -5   3  15       1218.55       1440.32        69.52 o
  -4   3  15        295.78        307.73        20.65 o
  -3   3  15       1222.10       1236.60        31.67 o
  -2   3  15          3.27         14.08         9.15 o
  -1   3  15        460.52        486.38        17.06 o
   0   3  15        316.83        300.33        18.56 o
  -6   4  15        349.81        424.86        35.70 o
  -5   4  15        957.21       1035.38        52.67 o
  -4   4  15        585.46        558.82        24.69 o
  -3   4  15         41.66        216.64        47.62 o
  -2   4  15        990.65        937.93        26.89 o
  -1   4  15        261.47        263.68        16.56 o
   0   4  15          8.84         -2.30         5.75 o
  -6   5  15        419.03        497.18        38.11 o
  -5   5  15        635.09        660.81        35.10 o
  -4   5  15        101.19        180.64        22.04 o
  -3   5  15        313.29        370.03        19.67 o
  -2   5  15         85.93        125.35        16.88 o
  -1   5  15        111.27         92.15        13.96 o
   0   5  15        111.96        108.28        12.51 o
  -5   6  15         60.36         89.03        25.75 o
  -4   6  15        475.62        651.56        41.31 o
  -3   6  15        200.74        253.82        18.84 o
  -2   6  15        337.81        371.99        24.03 o
  -1   6  15        819.25        880.98        38.71 o
  -5   7  15         12.11         14.40        18.11 o
  -4   7  15          0.90          1.06        14.66 o
  -3   7  15          0.36          1.38         9.76 o
  -2   7  15          5.84         91.23        46.71 o
  -1   7  15         15.34         11.22        11.39 o
  -4   8  15        699.08        740.77        35.21 o
  -3   8  15         31.23         93.79        38.58 o
  -2   8  15        416.74        500.46        20.54 o
  -4   9  15        178.57        130.33        26.44 o
  -3   9  15        307.68        299.57        16.74 o
  -2   9  15        194.32        246.18        18.08 o
  -5   0  16        709.38        763.47        51.18 o
  -4   0  16        248.10        259.79        33.80 o
  -3   0  16       1936.78       2124.58        93.35 o
  -2   0  16          2.38         15.54        14.00 o
  -5   1  16         45.22         54.10        17.71 o
  -4   1  16         41.95         47.82         9.42 o
  -3   1  16        159.49        182.28        17.83 o
  -2   1  16         25.87         15.48        14.14 o
  -5   2  16        631.56        687.24        35.56 o
  -4   2  16         89.18         97.39        16.02 o
  -3   2  16        496.33        538.69        20.82 o
  -2   2  16         82.06        101.06        14.22 o
  -4   3  16        152.86        112.89        38.96 o
  -3   3  16        148.00        171.42        13.56 o
  -2   3  16        306.06        361.57        20.56 o
  -4   4  16         33.30         27.17        17.67 o
  -3   4  16        109.10        108.38        13.50 o
  -2   4  16        271.88        279.06        46.63 o
  -3   5  16         33.77         38.51        13.59 o
                                                
